# Supplementary material for: Detailed Seed Cone Morpho-Anatomy Provides New Insights into Seed Cone Origin and Evolution of Podocarpaceae; Podocarpoid and Dacrydioid Clades
Source: Plants (Basel). 2023 Nov 19;12(22):3903. doi: 10.3390/plants12223903 (PMC10674377; doi:10.3390/plants12223903)
Supplement: Supplementary file 1 [file plants-12-03903-s001.zip]

Archive with 5 entries (5 files):
- 24 traits of Podocarps.csv
- cone gap coding ML.nex
- Phylogeny 122 trees.Tree
- plants-2558179-supplementary.pdf
- Podocarp phylogeny
