# Supplementary material for: Detailed Seed Cone Morpho-Anatomy Provides New Insights into Seed Cone Origin and Evolution of Podocarpaceae; Podocarpoid and Dacrydioid Clades
Source: Plants (Basel). 2023 Nov 19;12(22):3903. doi: 10.3390/plants12223903 (PMC10674377; doi:10.3390/plants12223903)
Supplement: Supplementary file 1 [file plants-12-03903-s001.zip › 24 traits of Podocarps.csv]

ID	Name	Seed cone arrangement	Testa	Fleshy sarcotesta like structure	Hard woody sclerotesta like structure	Epimatium	Epimatium morphology	Epimatium structure	Epimatium presence	Fused epimatium morphology	Dispersal	Fleshy structure	Seed cone morphology	Bracts	Dispesal unit	Fleshy unit colour	Seed cone position	Aril	Receptaculum	Mature ovule orientation	Ovule inversion	Mature seed micropyle	Fleshy unit colour	Seed cone position	Fused epimatium morphology
1	Acmopyle_pancheri_0.0	B	A	A	B	E	C	C	A	C	C	E	B	A	A	C	C	B	A	B	A	B	C	C	B
2	Acmopyle_sahniana_0.0	B	A	A	B	E	C	C	A	C	C	E	B	A	A	C	C	B	A	B	A	B	C	C	B
3	Afrocarpus_dawei_0.0	A	B	B	B	D	C	B	A	B	C	D	B	B	A	A	A	B	B	A	A	A	A	A	A
4	Afrocarpus_usambarensis_0.0	A	B	B	B	D	C	B	A	B	C	D	B	B	A	A	A	B	B	A	A	A	A	A	A
5	Afrocarpus_falcatus_0.0	A	B	B	B	D	C	B	A	B	C	D	B	B	A	B	A	B	B	A	A	A	B	A	A
6	Afrocarpus_gracilior_0.0	A	B	B	B	D	C	B	A	B	C	D	B	B	A	A	A	B	B	A	A	A	A	A	A				S.No	Trait	Code
7	Afrocarpus_mannii_0.0	A	B	B	B	D	C	B	A	B	C	D	B	B	A	B	A	B	B	A	A	A	B	A	A				1	Fleshy unit colour	A: Yellowish, B: Yellow-reddish, C:Reddish-brown, D:Red-purple-white, E: Brownish, F: Dry brownish, G: Red, H: Dark red, I: Dark purple, J: Yellow-brown, BA: White
8	Nageia_fleuryi_0.0	A	B	B	B	D	C	B	A	B	C	D	B	B	A	E	B	B	B	A	A	A	E	B	A				2	Seed cone position	A:Axillary, B:Terminal, C: Terminal-subterminal, D:Terminal-lateral, E:Subterminal
9	Nageia_formosensis_0.0	A	B	B	B	D	C	B	A	B	C	D	B	B	A	E	B	B	B	A	A	A	E	B	A				3	Seed cone morphology	A: Fleshy, B: Non-fleshy
10	Nageia_nagi_0.0	A	B	B	B	D	C	B	A	B	C	D	B	B	A	E	B	B	B	A	A	A	E	B	A				4	Testa	A:Non-fleshy, B:Fleshy
11	Nageia_motleyi_0.0	B	A	A	A	E	C	C	A	C	C	E	B	A	A	D	B	B	A	A	A	A	D	B	B				5	Epimatium	A:Present, B:Absent,
12	Nageia_wallichiana_0.0	B	A	A	A	E	C	C	A	C	C	E	B	A	A	D	B	B	A	A	A	A	D	B	B				6	Epimatium morphology	A:Absent, B:Free, C: fused
13	Retrophyllum_minus_0.0	B	B	B	B	D	C	B	A	B	C	D	B	B	A	G	B	B	B	A	A	A	G	A	A				7	Epimatium structure	A:Absent, B:fleshy, C:papery
14	Retrophyllum_rospigliosii_0.0	B	B	B	B	D	C	B	A	B	C	D	B	B	A	G	E	B	B	A	A	A	G	B	A				8	Fused epimatium morphology	A:Fleshy, B:papery, C: Absent
15	Retrophyllum_vitiense_0.0	B	B	B	B	D	C	B	A	B	C	D	B	B	A	G	E	B	B	A	A	A	G	E	A				9	Epimatium presence	A: Present B:Absent
16	Podocarpus_acutifolius_0.0	B	A	A	A	E	C	C	A	C	C	E	B	A	A	G	A	B	A	A	A	A	G	E	B				10	Aril	A: Present B:Absent
17	Podocarpus_laetus_0.0	B	A	A	A	E	C	C	A	C	C	E	B	A	A	G	A	B	A	A	A	A	G	A	B				11	Ovule orientation	A:Inverted, B:Erect
18	Podocarpus_totara_0.0	B	A	A	A	E	C	C	A	C	C	E	B	A	A	G	A	B	A	A	A	A	G	A	B				12	Ovule inversion	A:Present, B:Absent
19	Podocarpus_lawrencei_0.0	B	A	A	A	E	C	C	A	C	C	E	B	A	A	H	A	B	A	A	A	A	H	A	B				13	Mature seed micropyle	A:Micrpyle points towards cone axis base, B:Micrpyle points towards cone axis apex
20	Podocarpus_nivalis_0.0	B	A	A	A	E	C	C	A	C	C	E	B	A	A	H	A	B	A	A	A	A	H	A	B				14	Seed cone arrangement	A: Solitary, B: Solitary or simple multiovulate (1-10 seeds), C: Multiovulate (2-15 seeds), D: Compact multiovulate
21	Podocarpus_gnidioides_0.0	B	A	A	A	E	C	C	A	C	C	E	B	A	A	H	A	B	A	A	A	A	H	A	B				15	Testa	A:Non-fleshy, B:Fleshy
22	Podocarpus_lambertii_0.0	B	A	A	A	E	C	C	A	C	C	E	B	A	A	G	A	B	A	A	A	A	G	A	B				16	Fleshy sarcotesta like structure	A:Absent, B: Present
23	Podocarpus_parlatorei_0.0	B	A	A	A	E	C	C	A	C	C	E	B	A	A	G	A	B	A	A	A	A	G	A	B				17	Hard woody sclerotesta like structure	A:Absent, B: Present
24	Podocarpus_sprucei_0.0	A	A	A	A	E	C	C	A	C	C	E	B	A	A	G	A	B	A	A	A	A	G	A	B				18	Receptaculum	A: Present, B: Absent
25	Podocarpus_nubigenus_0.0	A	A	A	A	E	C	C	A	C	C	E	B	A	A	I	A	B	A	A	A	A	I	A	B				19	Dispersal	A:Barochory, B:Hydrochory, C: Zoochory, D:Hydrochory+Zoochory
26	Podocarpus_angustifolius_0.0	A	A	A	A	E	C	C	A	C	C	E	B	A	A	G	A	B	A	A	A	A	G	A	B				20	Seed cone morphology	A:Non-fleshy, B:Fleshy
27	Podocarpus_aristulatus_0.0	A	A	A	A	E	C	C	A	C	C	E	B	A	A	A	A	B	A	A	A	A	A	A	B				21	Bracts	A:Fleshy, B:Leaf-like (non-fleshy)
28	Podocarpus_ekmanii_0.0	B	A	A	A	E	C	C	A	C	C	E	B	A	A	G	A	B	A	A	A	A	G	A	B				22	Dispesal unit	A:seed, B:Seed+non-fleshy supporting structure, C:Seed+fleshy supporting structure
29	Podocarpus_purdieanus_0.0	A	A	A	A	E	C	C	A	C	C	E	B	A	A	G	A	B	A	A	A	A	G	A	B				23	Mature ovule orientation	A:Inverted, B:Erect
30	Podocarpus_urbanii_0.0	A	A	A	A	E	C	C	A	C	C	E	B	A	A	G	A	B	A	A	A	A	G	A	B				24	Seed cone size	A;Small, B; Medium, C; large
31	Podocarpus_hispaniolensis_0.0	A	A	A	A	E	C	C	A	C	C	E	B	A	A	G	A	B	A	A	A	A	G	A	B				25	Pre-pollination micropyle orientation	A: Present B:Absent
32	Podocarpus_trinitensis_0.0	A	A	A	A	E	C	C	A	C	C	E	B	A	A	D	A	B	A	A	A	A	D	A	B
33	Podocarpus_matudae_0.0	B	A	A	A	E	C	C	A	C	C	E	B	A	A	G	A	B	A	A	A	A	G	A	B
34	Podocarpus_brasiliensis_0.0	A	A	A	A	E	C	C	A	C	C	E	B	A	A	I	A	B	A	A	A	A	I	A	B
35	Podocarpus_guatemalensis_0.0	A	A	A	A	E	C	C	A	C	C	E	B	A	A	G	A	B	A	A	A	A	G	A	B
36	Podocarpus_coriaceus_0.0	A	A	A	A	E	C	C	A	C	C	E	B	A	A	G	A	B	A	A	A	A	G	A	B
37	Podocarpus_costaricensis_0.0	A	A	A	A	E	C	C	A	C	C	E	B	A	A	G	A	B	A	A	A	A	G	A	B
38	Podocarpus_sellowii_0.0	A	A	A	A	E	C	C	A	C	C	E	B	A	A	H	A	B	A	A	A	A	H	A	B
39	Podocarpus_celatus_0.0	A	A	A	A	E	C	C	A	C	C	E	B	A	A	G	A	B	A	A	A	A	G	A	B
40	Podocarpus_oleifolius_0.0	B	A	A	A	E	C	C	A	C	C	E	B	A	A	I	A	B	A	A	A	A	I	A	B
41	Podocarpus_capuronii_0.0	A	B	B	B	D	C	B	A	B	C	D	B	B	A	G	A	B	B	A	A	A	G	A	A
42	Podocarpus_madagascariensis_0.0	A	B	B	B	D	C	B	A	B	C	D	B	B	A	I	A	B	B	A	A	A	I	A	A
43	Podocarpus_elongatus_0.0	B	A	A	A	E	C	C	A	C	C	E	B	A	A	G	A	B	A	A	A	A	G	A	B
44	Podocarpus_latifolius_0.0	A	A	A	A	E	C	C	A	C	C	E	B	A	A	G	A	B	A	A	A	A	G	A	B
45	Podocarpus_milanjianus_0.0	A	A	A	A	E	C	C	A	C	C	E	B	A	A	I	A	B	A	A	A	A	I	A	B
46	Podocarpus_henkelii_0.0	A	B	B	B	D	C	B	A	B	C	D	B	B	A	G	A	B	B	A	A	A	G	A	A
47	Podocarpus_salignus_0.0	B	A	A	A	E	C	C	A	C	C	E	B	A	A	G	A	B	A	A	A	A	G	A	B
48	Podocarpus_smithii_0.0	A	B	B	B	D	C	B	A	B	C	D	B	B	A	G	A	B	B	A	A	A	G	A	A
49	Podocarpus_decipiens_0.0	A	A	A	A	E	C	C	A	C	C	E	B	A	A	A	A	B	A	A	A	A	G	A	B
50	Podocarpus_degeneri_0.0	A	A	A	A	E	C	C	A	C	C	E	B	A	A	G	A	B	A	A	A	A	A	A	B
51	Podocarpus_pallidus_0.0	A	A	A	A	E	C	C	A	C	C	E	B	A	A	G	A	B	A	A	A	A	G	A	B
52	Podocarpus_pilgeri_0.0	A	A	A	A	E	C	C	A	C	C	E	B	A	A	G	A	B	A	A	A	A	G	A	B
53	Podocarpus_bracteatus_0.0	A	A	A	A	E	C	C	A	C	C	E	B	A	A	I	A	B	A	A	A	A	I	A	B
54	Podocarpus_insularis_0.0	A	A	A	A	E	C	C	A	C	C	E	B	A	A	I	A	B	A	A	A	A	I	A	B
55	Podocarpus_pseudobracteatus_0.0	A	A	A	A	E	C	C	A	C	C	E	B	A	A	G	A	B	A	A	A	A	G	A	B
56	Podocarpus_annamiensis_0.0	A	A	A	A	E	C	C	A	C	C	E	B	A	A	G	A	B	A	A	A	A	G	A	B
57	Podocarpus_confertus_0.0	A	A	A	A	E	C	C	A	C	C	E	B	A	A	G	A	B	A	A	A	A	G	A	B
58	Podocarpus_costalis_0.0	A	A	A	A	E	C	C	A	C	C	E	B	A	A	G	A	B	A	A	A	A	G	A	B
59	Podocarpus_gibbsiae_0.0	A	A	A	A	E	C	C	A	C	C	E	B	A	A	G	A	B	A	A	A	A	G	A	B
60	Podocarpus_nakaii_0.0	A	A	A	A	E	C	C	A	C	C	E	B	A	A	A	A	B	A	A	A	A	A	A	B
61	Podocarpus_deflexus_0.0	A	A	A	A	E	C	C	A	C	C	E	B	A	A	G	A	B	A	A	A	A	G	A	B
62	Podocarpus_macrophyllus_0.0	B	A	A	A	E	C	C	A	C	C	E	B	A	A	G	A	B	A	A	A	A	G	A	B
63	Podocarpus_subtropicalis_0.0	A	A	A	A	E	C	C	A	C	C	E	B	A	A	G	A	B	A	A	A	A	G	A	B
64	Podocarpus_neglectus_0.0	A	A	A	A	E	C	C	A	C	C	E	B	A	A	G	A	B	A	A	A	A	G	A	B
65	Podocarpus_fasciculus_0.0	B	A	A	A	E	C	C	A	C	C	E	B	A	A	G	A	B	A	A	A	A	G	A	B
66	Podocarpus_forrestii_0.0	A	A	A	A	E	C	C	A	C	C	E	B	A	A	G	A	B	A	A	A	A	G	A	B
67	Podocarpus_salomoniensis_0.0	A	A	A	A	E	C	C	A	C	C	E	B	A	A	G	A	B	A	A	A	A	G	A	B
68	Podocarpus_spathoides_0.0	A	A	A	A	E	C	C	A	C	C	E	B	A	A	G	A	B	A	A	A	A	G	A	B
69	Podocarpus_teysmannii_0.0	A	A	A	A	E	C	C	A	C	C	E	B	A	A	G	A	B	A	A	A	A	G	A	B
70	Podocarpus_ramosii_0.0	A	A	A	A	E	C	C	A	C	C	E	B	A	A	H	A	B	A	A	A	A	H	A	B
71	Podocarpus_rubens_0.0	A	A	A	A	E	C	C	A	C	C	E	B	A	A	G	A	B	A	A	A	A	G	A	B
72	Podocarpus_archboldii_0.0	A	A	A	A	E	C	C	A	C	C	E	B	A	A	G	A	B	A	A	A	A	G	A	B
73	Podocarpus_ledermannii_0.0	A	A	A	A	E	C	C	A	C	C	E	B	A	A	G	A	B	A	A	A	A	G	A	B
74	Podocarpus_brevifolius_0.0	A	A	A	A	E	C	C	A	C	C	E	B	A	A	G	A	B	A	A	A	A	G	A	B
75	Podocarpus_crassigemma_0.0	A	A	A	A	E	C	C	A	C	C	E	B	A	A	G	A	B	A	A	A	A	G	A	B
76	Podocarpus_neriifolius_0.0	B	A	A	A	E	C	C	A	C	C	E	B	A	A	G	A	B	A	A	A	A	G	A	B
77	Podocarpus_brassii_0.0	B	A	A	A	E	C	C	A	C	C	E	B	A	A	G	A	B	A	A	A	A	G	A	B
78	Podocarpus_chingianus_0.0	A	A	A	A	E	C	C	A	C	C	E	B	A	A	G	A	B	A	A	A	A	G	A	B
79	Podocarpus_dispermus_0.0	B	A	A	A	E	C	C	A	C	C	E	B	A	A	G	A	B	A	A	A	A	G	A	B
80	Podocarpus_beecherae_0.0	A	A	A	A	E	C	C	A	C	C	E	B	A	A	G	A	B	A	A	A	A	G	A	B
81	Podocarpus_novae-caledoniae_0.0	B	A	A	A	E	C	C	A	C	C	E	B	A	A	G	A	B	A	A	A	A	G	A	B
82	Podocarpus_sylvestris_0.0	A	A	A	A	E	C	C	A	C	C	E	B	A	A	G	A	B	A	A	A	A	G	A	B
83	Podocarpus_decumbens_0.0	A	A	A	A	E	C	C	A	C	C	E	B	A	A	A	A	B	A	A	A	A	A	A	B
84	Podocarpus_polyspermus_0.0	B	A	A	A	E	C	C	A	C	C	E	B	A	A	G	A	B	A	A	A	A	G	A	B
85	Podocarpus_longifoliolatus_0.0	B	A	A	A	E	C	C	A	C	C	E	B	A	A	I	A	B	A	A	A	A	I	A	B
86	Podocarpus_grayae_0.0	B	A	A	A	E	C	C	A	C	C	E	B	A	A	I	A	B	A	A	A	A	I	A	B
87	Podocarpus_elatus_0.0	B	A	A	A	E	C	C	A	C	C	E	B	A	A	G	A	B	A	A	A	A	G	A	B
88	Podocarpus_polystachyus_0.0	B	A	A	A	E	C	C	A	C	C	E	B	A	A	G	A	B	A	A	A	A	G	A	B
89	Podocarpus_rumphii_0.0	B	A	A	A	E	C	C	A	C	C	E	B	A	A	I	A	B	A	A	A	A	I	A	B
90	Podocarpus_lucienii_0.0	B	A	A	A	E	C	C	A	C	C	E	B	A	A	G	A	B	A	A	A	A	G	A	B
91	Podocarpus_drouynianus_0.0	B	A	A	A	E	C	C	A	C	C	E	B	A	A	G	A	B	A	A	A	A	G	A	B
92	Podocarpus_spinulosus_0.0	B	A	A	A	E	C	C	A	C	C	E	B	A	A	G	A	B	A	A	A	A	G	A	B
93	Dacrycarpus_cinctus_0.0	A	A	A	A	E	C	C	A	C	C	E	B	A	A	G	B	B	A	A	A	A	G	B	B
94	Dacrycarpus_compactus_0.0	B	A	A	A	E	C	C	A	C	C	E	B	A	A	I	B	B	A	A	A	A	I	B	B
95	Dacrycarpus_expansus_0.0	B	A	A	A	E	C	C	A	C	C	E	B	A	A	G	B	B	A	A	A	A	G	B	B
96	Dacrycarpus_imbricatus_0.0	B	A	A	A	E	C	C	A	C	C	E	B	A	A	G	B	B	A	A	A	A	G	B	B
97	Dacrycarpus_kinabaluensis_0.0	B	A	A	A	E	C	C	A	C	C	E	B	A	A	G	B	B	A	A	A	A	G	B	B
98	Dacrycarpus_vieillardii_0.0	B	A	A	A	E	C	C	A	C	C	E	B	A	A	D	B	B	A	A	A	A	D	B	B
99	Dacrycarpus_dacrydioides_0.0	B	A	A	A	E	C	C	A	C	C	E	B	A	A	I	B	B	A	A	A	A	I	B	B
100	Dacrydium_araucarioides_0.0	B	A	A	A	C	B	B	A	A	C	B	B	A	A	D	B	B	A	B	A	B	D	B	C
101	Dacrydium_balansae_0.0	B	A	A	A	C	B	B	A	A	C	B	B	A	A	D	B	B	A	B	A	B	D	B	C
102	Dacrydium_nausoriense_0.0	A	A	A	A	C	B	B	A	A	C	B	B	A	A	C	B	B	A	B	A	B	C	B	C
103	Dacrydium_nidulum_0.0	A	A	A	A	C	B	B	A	A	C	B	B	A	A	G	B	B	A	B	A	B	G	B	C
104	Dacrydium_guillauminii_0.0	B	A	A	A	C	B	B	A	A	C	B	B	A	A	G	B	B	A	B	A	B	G	B	C
105	Dacrydium_lycopodioides_0.0	A	A	A	A	C	B	B	A	A	C	B	B	A	A	G	B	B	A	B	A	B	G	B	C
106	Dacrydium_beccarii_0.0	B	A	A	A	C	B	B	A	A	C	B	B	A	A	G	B	B	A	B	A	B	G	B	C
107	Dacrydium_elatum_0.0	A	A	A	A	C	B	B	A	A	C	B	B	A	A	E	B	B	A	B	A	B	E	B	C
108	Dacrydium_magnum_0.0	A	A	A	A	C	B	B	A	A	C	B	B	A	A	G	B	B	A	B	A	B	G	B	C
109	Dacrydium_xanthandrum_0.0	B	A	A	A	C	B	B	A	A	C	B	B	A	A	G	B	B	A	B	A	B	G	B	C
110	Dacrydium_cupressinum_0.0	A	A	A	A	C	B	B	A	A	C	F	B	A	A	E	B	B	A	B	A	B	E	B	C
111	Falcatifolium_falciforme_0.0	A	A	A	A	C	B	B	A	A	C	F	B	A	A	G	B	B	A	B	A	B	G	B	C
112	Falcatifolium_papuanum_0.0	A	A	A	A	C	B	B	A	A	C	F	B	A	A	G	B	B	A	B	A	B	G	B	C
113	Falcatifolium_taxoides_0.0	A	A	A	A	C	B	B	A	A	C	F	B	A	A	G	B	B	A	B	A	B	G	B	C
114	Pherosphaera_fitzgeraldii_0.0	C	A	A	A	A	A	A	B	A	A	A	A	B	C	F	B	B	B	B	B	B	F	B	C
115	Pherosphaera_hookeriana_0.0	C	A	A	A	A	A	A	B	A	A	A	A	B	C	F	B	B	B	B	B	B	F	B	C
116	Microcachrys_tetragona_0.0	D	A	A	A	C	B	B	A	A	C	G	B	A	A	G	B	B	B	A	A	A	G	B	C
117	Saxegothaea_conspicua_0.0	D	A	A	A	B	B	C	A	A	A	A	A	B	B	F	B	B	B	A	A	A	F	B	C
118	Halocarpus_bidwillii_0.0	B	A	A	A	E	C	C	A	C	C	C	B	B	A	K	B	A	B	A	A	B	K	B	B
119	Halocarpus_kirkii_0.0	B	A	A	A	E	C	C	A	C	C	C	B	B	A	J	C	A	B	A	A	B	J	C	B
120	Halocarpus_biformis_0.0	B	A	A	A	E	C	C	A	C	C	C	B	B	A	J	B	A	B	A	A	B	J	B	B
121	Lagarostrobos_franklinii_0.0	C	A	A	A	C	B	B	A	A	B	B	B	B	A	J	B	B	B	B	A	A	J	B	C
122	Manoao_colensoi_0.0	C	A	A	A	C	B	B	A	A	C	B	B	B	A	J	B	B	B	B	A	B	J	B	C
123	Parasitaxus_usta_0.0	A	B	B	B	D	C	B	A	B	C	D	B	B	A	C	D	B	B	A	A	A	C	D	A
124	Prumnopitys_andina_0.0	C	B	B	B	D	C	B	A	B	C	D	B	B	A	A	A	B	B	A	A	A	A	A	A
125	Prumnopitys_montana_0.0	A	B	B	B	D	C	B	A	B	C	D	B	B	A	A	A	B	B	A	A	A	A	A	A
126	Prumnopitys_taxifolia_0.0	C	B	B	B	D	C	B	A	B	C	D	B	B	A	I	A	B	B	A	A	A	I	A	A
127	Pectinopitys_ferruginea_0.0	B	B	B	B	D	C	B	A	B	C	D	B	B	A	G	A	B	B	A	A	A	G	A	A
128	Pectinopitys_ferruginoides_0.0	B	B	B	B	D	C	B	A	B	C	D	B	B	A	I	A	B	B	A	A	A	I	A	A
129	Pectinopitys_ladei_0.0	A	B	B	B	D	C	B	A	B	C	D	B	B	A	I	A	B	B	A	A	A	I	A	A
130	Sundacarpus_amarus_0.0	B	B	B	B	D	C	B	A	B	C	D	B	B	A	D	E	B	B	A	A	A	D	E	A
131	Lepidothamnus_fonkii_0.0	B	A	A	A	C	B	B	A	A	C	F	B	A	A	G	B	B	A	B	A	B	G	B	C
132	Lepidothamnus_intermedius_0.0	B	A	A	A	C	B	B	A	A	C	F	B	A	A	G	B	B	A	B	A	B	G	B	C
133	Lepidothamnus_laxifolius_0.0	B	A	A	A	C	B	B	A	A	C	F	B	A	A	G	B	B	A	B	A	B	G	B	C
134	Phyllocladus_trichomanoides_var_alpinus_0.0	C	A	A	A	A	A	A	B	A	C	C	B	A	A	D	A	A	B	B	B	B	D	A	C
135	Phyllocladus_aspleniifolius_0.0	C	A	A	A	A	A	A	B	A	C	C	B	A	A	D	A	A	B	B	B	B	D	A	C
136	Phyllocladus_hypophyllus_0.0	C	A	A	A	A	A	A	B	A	C	C	B	A	A	D	A	A	B	B	B	B	D	A	C
137	Phyllocladus_toatoa_0.0	C	A	A	A	A	A	A	B	A	C	C	B	A	A	D	A	A	B	B	B	B	D	A	C
138	Phyllocladus_trichomanoides_0.0	C	A	A	A	A	A	A	B	A	C	C	B	A	A	D	A	A	B	B	B	B	D	A	C
