# Supplementary material for: Detailed Seed Cone Morpho-Anatomy Provides New Insights into Seed Cone Origin and Evolution of Podocarpaceae; Podocarpoid and Dacrydioid Clades
Source: Plants (Basel). 2023 Nov 19;12(22):3903. doi: 10.3390/plants12223903 (PMC10674377; doi:10.3390/plants12223903)
Supplement: Supplementary file 1 [file plants-12-03903-s001.zip › cone gap coding ML.nex]

#NEXUS
[written Mon Feb 08 14:24:03 ACDT 2021 by Mesquite  version 3.6 (build 917) at D2DHR9M2/129.127.101.33]

BEGIN TAXA;
	TITLE Taxa;
	DIMENSIONS NTAX=31;
	TAXLABELS
		Pherosphaera_hookeriana Pherosphaera_fitzgeraldii Microcachrys_tetragona Saxegothaea_conspicua Halocarpus_bidwillii Halocarpus_biformis Phyllocladus_trichomanoides Phyllocladus_aspleniifolius Phyllocladus_toatoa Phyllocladus_hypophyllus Lepidothamnus_intermedius Lepidothamnus_laxifolius Manoao_colensoi Lagarostrobos_franklinii Parasitaxus_usta Prumnopitys_andina Pectinopitys_ferruginea Sundacarpus_amarus Dacrydium_cupressinum Dacrycarpus_dacrydioides Falcatifolium_papuanum Acmopyle_pancheri Afrocarpus_falcatus Nageia_wallichiana Nageia_nagi Podocarpus_henkelii Podocarpus_elongatus Podocarpus_oleifolius Podocarpus_spinulosus Podocarpus_elatus Retrophyllum_comptonii 
	;

END;


BEGIN CHARACTERS;
	TITLE  Character_Matrix;
	DIMENSIONS  NCHAR=45;
	FORMAT DATATYPE = STANDARD RESPECTCASE GAP = - MISSING = ? SYMBOLS = "  0 1 2 3 4 5 6 7";
	CHARSTATELABELS 
		1 Seed_cone_arrangement /  Solitary Simple_multiovulate Compact_multiovulate Solitary_or_Simple_multiovulate,
		2 Cone_shape /  Globose 'Ovoid-globose' Obovoid Ovoid Ellipsoid Oblong 'Ovoid-oblong',
		5 Seed_cone_fleshiness /  Fleshy 'Non-fleshy',
		15 Aril /  Absent Present,
		16 'Aril, epimatium and receptaculum' /  Free_epimatium Aril_and_fleshy_bracts Absent Epimatium_and_aril Receptaculum_and_free_epimatium Receptaculum_and_fused_epimatium Fused_epimatium,
		18 Epimatium /  Absent Free Fused,
		19 _Epimatium_fused_morphology /  Absent Fleshy Papery Free_epimatium,
		27 Pollination_drop /  Absent Present,
		28 Dispersal_ /  Anemochory Barochory Hydrochory _Zoochory 'Hydrochory+Zoochory',
		37 Ovule_orientation /  Inverted Erect Obliquely_erect,
		38 Ovule__inversion /  Absent Present ; 
	MATRIX
	Pherosphaera_hookeriana      130010005000000200000203211100000000100010000
	Pherosphaera_fitzgeraldii    130010005000000200000203211100000000101010000
	Microcachrys_tetragona       211000001600000011312203111300000000011001111
	Saxegothaea_conspicua        211010002000000001323303110100000000010000000
	Halocarpus_bidwillii         340000003300001302200004471300000000000010000
	Halocarpus_biformis          340000004300001302200004471300000000000010000
	Phyllocladus_trichomanoides  140000004300001110000004471300000000100011122
	Phyllocladus_aspleniifolius  140000001300001110000104471300000000100011122
	Phyllocladus_toatoa          140000004300001110000204011300000000100011122
	Phyllocladus_hypophyllus     140000004300001110000104311300000000100011122
	Lepidothamnus_intermedius    040000004200000401354104471300000000110010022
	Lepidothamnus_laxifolius     040000000000000411314104471300000000110011122
	Manoao_colensoi              330000002200000001324003471300000000010010000
	Lagarostrobos_franklinii     130000002000000001354203451400000000011010000
	Parasitaxus_usta             000100004500000602100000251320000001000000000
	Prumnopitys_andina           141000006500000602100204251320122101000010000
	Pectinopitys_ferruginea      341000001500000602100104251320133111000010000
	Sundacarpus_amarus           141000001500000602100104251320133111000010000
	Dacrydium_cupressinum        021000001600000412344102071300000000010011122
	Dacrycarpus_dacrydioides     031001111113310411200102071311133110001000000
	Falcatifolium_papuanum       021001111112210411314002071300000000010011122
	Acmopyle_pancheri            331001114113310502200101251311133101110010000
	Afrocarpus_falcatus          021000006500000602100002021321133111000000000
	Nageia_wallichiana           031001111113310502200100051311122110000000000
	Nageia_nagi                  001100005100000602100100051311122110000000000
	Podocarpus_henkelii          021000006500000602100001251321133111000000000
	Podocarpus_elongatus         331001111113310502200102051311133111000000000
	Podocarpus_oleifolius        031001111112210502200102051311133111000000000
	Podocarpus_spinulosus        031001117113310502200102251311133111000000000
	Podocarpus_elatus            331001117113310502200101251311133111001000000
	Retrophyllum_comptonii       311000001500000602100001251421112111000000000

;

END;
BEGIN TREES;
	Title 'Trees from "cone gap coding.nex"';
	ID 01736efcf68b4;
	LINK Taxa = Taxa;
	TRANSLATE
[0] 		1 Pherosphaera_hookeriana,
[1] 		2 Pherosphaera_fitzgeraldii,
[2] 		3 Microcachrys_tetragona,
[3] 		4 Saxegothaea_conspicua,
[4] 		5 Halocarpus_bidwillii,
[5] 		6 Halocarpus_biformis,
[6] 		7 Phyllocladus_trichomanoides,
[7] 		8 Phyllocladus_aspleniifolius,
[8] 		9 Phyllocladus_toatoa,
[9] 		10 Phyllocladus_hypophyllus,
[10] 		11 Lepidothamnus_intermedius,
[11] 		12 Lepidothamnus_laxifolius,
[12] 		13 Manoao_colensoi,
[13] 		14 Lagarostrobos_franklinii,
[14] 		15 Parasitaxus_usta,
[15] 		16 Prumnopitys_andina,
[16] 		17 Pectinopitys_ferruginea,
[17] 		18 Sundacarpus_amarus,
[18] 		19 Dacrydium_cupressinum,
[19] 		20 Dacrycarpus_dacrydioides,
[20] 		21 Falcatifolium_papuanum,
[21] 		22 Acmopyle_pancheri,
[22] 		23 Afrocarpus_falcatus,
[23] 		24 Nageia_wallichiana,
[24] 		25 Nageia_nagi,
[25] 		26 Podocarpus_henkelii,
[26] 		27 Podocarpus_elongatus,
[27] 		28 Podocarpus_oleifolius,
[28] 		29 Podocarpus_spinulosus,
[29] 		30 Podocarpus_elatus,
[30] 		31 Retrophyllum_comptonii;
	TREE ML_tree = (((6:0.0,5:0.004630469999999998):0.040676290000000004,(((17:0.03628951,(16:0.023946280000000014,18:0.03370486):0.007565240000000001):0.018982899999999997,(15:0.08693328,(14:0.04480958,13:0.044781680000000004):0.010561470000000003):0.004688739999999997):0.0029460800000000037,((11:0.016645880000000002,12:0.02100109):0.034197179999999994,(9:0.0021034199999999947,(7:0.0030941999999999914,(8:0.003271030000000008,10:0.004033349999999991):0.000223):0.001238550000000005):0.06797722):0.006741129999999998):0.0033279799999999943):0.012701724999999997,(4:0.07599406,(3:0.049549099999999985,((1:0.0,2:0.015587839999999992):0.04839684000000001,(22:0.03673934000000001,((20:0.027854219999999985,(21:0.009804709999999994,19:0.016564560000000006):0.014637979999999995):0.00525697,((31:0.014019389999999993,(23:0.021008959999999993,(25:0.006354059999999995,24:0.00683128999999999):0.00987281000000001):0.010077979999999986):0.006280299999999989,((30:0.008115470000000014,29:0.0021973600000000093):0.011628400000000011,(28:0.007610790000000006,(26:0.0015936599999999967,27:0.000761):0.006995400000000013):0.0020921399999999923):0.008923750000000008):0.019509410000000005):0.010018479999999996):0.010061749999999994):0.005666299999999999):0.008468799999999999):0.012701724999999997);

END;


BEGIN ASSUMPTIONS;
	TYPESET * UNTITLED   =  unord:  1- 45;

END;

BEGIN MESQUITECHARMODELS;
	ProbModelSet * UNTITLED   =  'Mk1 (est.)':  1- 45;
END;

BEGIN NOTES;

	SU  C = 1 N = selected B = TRUE;
	SU  C = 2 N = selected B = TRUE;
	SU  C = 3 N = selected B = TRUE;
	SU  C = 4 N = selected B = TRUE;
	SU  C = 5 N = selected B = TRUE;
	SU  C = 6 N = selected B = TRUE;
	SU  C = 7 N = selected B = TRUE;
	SU  C = 8 N = selected B = TRUE;
	SU  C = 9 N = selected B = TRUE;
	SU  C = 10 N = selected B = TRUE;
	SU  C = 11 N = selected B = TRUE;
	SU  C = 12 N = selected B = TRUE;
	SU  C = 13 N = selected B = TRUE;
	SU  C = 14 N = selected B = TRUE;
	SU  C = 15 N = selected B = TRUE;
	SU  C = 16 N = selected B = TRUE;
	SU  C = 17 N = selected B = TRUE;
	SU  C = 18 N = selected B = TRUE;
	SU  C = 19 N = selected B = TRUE;
	SU  C = 20 N = selected B = TRUE;
	SU  C = 21 N = selected B = TRUE;
	SU  C = 22 N = selected B = TRUE;
	SU  C = 23 N = selected B = TRUE;
	SU  C = 24 N = selected B = TRUE;
	SU  C = 25 N = selected B = TRUE;
	SU  C = 26 N = selected B = TRUE;
	SU  C = 27 N = selected B = TRUE;
	SU  C = 28 N = selected B = TRUE;
	SU  C = 29 N = selected B = TRUE;
	SU  C = 30 N = selected B = TRUE;
	SU  C = 31 N = selected B = TRUE;
	SU  C = 32 N = selected B = TRUE;
	SU  C = 33 N = selected B = TRUE;
	SU  C = 34 N = selected B = TRUE;
	SU  C = 35 N = selected B = TRUE;
	SU  C = 36 N = selected B = TRUE;
	SU  C = 37 N = selected B = TRUE;
	SU  C = 38 N = selected B = TRUE;
	SU  C = 39 N = selected B = TRUE;
	SU  C = 40 N = selected B = TRUE;
	SU  C = 41 N = selected B = TRUE;
	SU  C = 42 N = selected B = TRUE;
	SU  C = 43 N = selected B = TRUE;
	SU  C = 44 N = selected B = TRUE;
	SU  C = 45 N = selected B = TRUE;

END;

Begin MESQUITE;
		MESQUITESCRIPTVERSION 2;
		TITLE AUTO;
		tell ProjectCoordinator;
		timeSaved 1612756444604;
		getEmployee #mesquite.minimal.ManageTaxa.ManageTaxa;
		tell It;
			setID 0 3583242890825541325;
			tell It;
				setSelected  1 -  31;
				attachments ;
			endTell;
		endTell;
		getEmployee #mesquite.charMatrices.ManageCharacters.ManageCharacters;
		tell It;
			setID 0 742672465568439234;
			tell It;
				setSelected  1 -  45;
				attachments ;
			endTell;
			mqVersion 360;
			checksumv 0 3 3865634696 null  getNumChars 45 numChars 45 getNumTaxa 31 numTaxa 31   short true   bits 255   states 255   sumSquaresStatesOnly 305943.0 sumSquares 305943.0 longCompressibleToShort false usingShortMatrix true   NumFiles 1 NumMatrices 1;
			mqVersion;
		endTell;
		getWindow;
		tell It;
			suppress;
			setResourcesState false false 100;
			setPopoutState 300;
			setExplanationSize 0;
			setAnnotationSize 0;
			setFontIncAnnot 0;
			setFontIncExp 0;
			setSize 1920 961;
			setLocation -8 0;
			setFont SanSerif;
			setFontSize 10;
			getToolPalette;
			tell It;
			endTell;
			desuppress;
		endTell;
		getEmployee  #mesquite.trees.ManageTrees.ManageTrees;
		tell It;
			showTrees 0 #mesquite.lists.TreesList.TreesList;
			tell It;
				setTreeBlock 1;
				getWindow;
				tell It;
					useTargetValue off;
					setTargetValue ;
					newAssistant  #mesquite.lists.NumForTreeList.NumForTreeList;
				tell It;
					suppress;
					setValueTask  #mesquite.trees.NumberOfTaxa.NumberOfTaxa;
					desuppress;
				endTell;
					newAssistant  #mesquite.lists.TreeListRooted.TreeListRooted;
					newAssistant  #mesquite.lists.TreeListPolys.TreeListPolys;
					newAssistant  #mesquite.lists.TreeListPolyAssumption.TreeListPolyAssumption;
					setExplanationSize 30;
					setAnnotationSize 20;
					setFontIncAnnot 0;
					setFontIncExp 0;
					setSize 1820 889;
					setLocation -8 0;
					setFont SanSerif;
					setFontSize 10;
					getToolPalette;
					tell It;
					endTell;
				endTell;
				showWindow;
			endTell;
		endTell;
		getEmployee  #mesquite.trees.BasicTreeWindowCoord.BasicTreeWindowCoord;
		tell It;
			makeTreeWindow #3583242890825541325  #mesquite.trees.BasicTreeWindowMaker.BasicTreeWindowMaker;
			tell It;
				suppressEPCResponse;
				setTreeSource  #mesquite.trees.StoredTrees.StoredTrees;
				tell It;
					setTreeBlock 1;
					setTreeBlockID 01736efcf68b4;
					toggleUseWeights off;
				endTell;
				setAssignedID 1077.1612416803482.2117317046963358274;
				getTreeWindow;
				tell It;
					setExplanationSize 30;
					setAnnotationSize 20;
					setFontIncAnnot 0;
					setFontIncExp 0;
					setSize 1820 889;
					setLocation -8 0;
					setFont SanSerif;
					setFontSize 10;
					getToolPalette;
					tell It;
					endTell;
					getTreeDrawCoordinator #mesquite.trees.BasicTreeDrawCoordinator.BasicTreeDrawCoordinator;
				tell It;
					suppress;
					setTreeDrawer  #mesquite.trees.BallsNSticks.BallsNSticks;
					tell It;
						setSpotDiameter 22;
						setEdgeWidth 2;
						orientUp;
						useSquare;
						toggleBallsInternal on;
						toggleCosmic off;
						getEmployee #mesquite.trees.NodeLocsStandard.NodeLocsStandard;
						tell It;
							branchLengthsToggle off;
							toggleScale on;
							toggleBroadScale off;
							toggleCenter off;
							toggleEven off;
							setFixedTaxonDistance 0;
						endTell;
					endTell;
					setBackground White;
					setBranchColor Black;
					showNodeNumbers off;
					showBranchColors on;
					labelBranchLengths off;
					centerBrLenLabels on;
					showBrLensUnspecified on;
					showBrLenLabelsOnTerminals on;
					setBrLenLabelColor 0 0 255;
					setNumBrLenDecimals 6;
					setSelectedTaxonHighlightMode 1;
					desuppress;
					getEmployee #mesquite.trees.BasicDrawTaxonNames.BasicDrawTaxonNames;
					tell It;
						setFont Times_New_Roman;
						setFontSize 22;
						setColor Black;
						setTaxonNameStyler  #mesquite.trees.NoColorForTaxon.NoColorForTaxon;
						toggleShadePartition off;
						toggleShowFootnotes on;
						toggleNodeLabels on;
						toggleCenterNodeNames off;
						toggleShowNames on;
						namesAngle ?;
					endTell;
				endTell;
					setTreeNumber 1;
					setTree '((5:0.04530676,(((17:0.03628951,(16:0.023946280000000014,18:0.03370486):0.007565240000000001):0.018982899999999997,(15:0.08693328,(14:0.04480958,13:0.044781680000000004):0.010561470000000003):0.004688739999999997):0.0029460800000000037,((11:0.016645880000000002,12:0.02100109):0.034197179999999994,(9:0.0021034199999999947,(7:0.0030941999999999914,(8:0.003271030000000008,10:0.004033349999999991):0.000223):0.001238550000000005):0.06797722):0.006741129999999998):0.0033279799999999943):0.012701724999999997,(4:0.07599406,(3:0.049549099999999985,(2:0.06398468,(22:0.03673934000000001,((20:0.027854219999999985,(21:0.009804709999999994,19:0.016564560000000006):0.014637979999999995):0.00525697,((31:0.014019389999999993,(23:0.021008959999999993,(25:0.006354059999999995,24:0.00683128999999999):0.00987281000000001):0.010077979999999986):0.006280299999999989,((30:0.008115470000000014,29:0.0021973600000000093):0.011628400000000011,(28:0.007610790000000006,(26:0.0015936599999999967,27:0.000761):0.006995400000000013):0.0020921399999999923):0.008923750000000008):0.019509410000000005):0.010018479999999996):0.010061749999999994):0.005666299999999999):0.008468799999999999):0.012701724999999997);';
					setDrawingSizeMode 0;
					toggleLegendFloat on;
					scale 0;
					toggleTextOnTree off;
					togglePrintName off;
					showWindow;
					newAssistant  #mesquite.ancstates.TraceCharacterHistory.TraceCharacterHistory;
				tell It;
					suspend ;
					setDisplayMode  #mesquite.ancstates.ShadeStatesOnTree.ShadeStatesOnTree;
					tell It;
						toggleLabels off;
						togglePredictions off;
						toggleGray off;
					endTell;
					setHistorySource  #mesquite.ancstates.RecAncestralStates.RecAncestralStates;
					tell It;
						getCharacterSource  #mesquite.charMatrices.CharSrcCoordObed.CharSrcCoordObed;
						tell It;
							setCharacterSource #mesquite.charMatrices.StoredCharacters.StoredCharacters;
							tell It;
								setDataSet #742672465568439234;
							endTell;
						endTell;
						setMethod  #mesquite.stochchar.MargProbAncStates.MargProbAncStates;
						tell It;
							setModelSource  #mesquite.stochchar.CurrentProbModels.CurrentProbModels;
							getEmployee #mesquite.stochchar.zMargLikeCateg.zMargLikeCateg;
							tell It;
								setReportMode Proportional_Likelihoods;
								setRootMode Use_Root_State_Frequencies_as_Prior;
								setDecision 2.0;
								setUnderflowCheckFreq 2;
							endTell;
						endTell;
						toggleShowSelectedOnly off;
					endTell;
					setCharacter 1;
					setMapping 1;
					toggleShowLegend on;
					setColorMode 0;
					toggleWeights on;
					setInitialOffsetX 4;
					setInitialOffsetY -196;
					setLegendWidth 142;
					setLegendHeight 196;
					resume ;
				endTell;
				endTell;
				desuppressEPCResponse;
				getEmployee #mesquite.trees.ColorBranches.ColorBranches;
				tell It;
					setColor Red;
					removeColor off;
				endTell;
				getEmployee #mesquite.ornamental.BranchNotes.BranchNotes;
				tell It;
					setAlwaysOn off;
				endTell;
				getEmployee #mesquite.ornamental.ColorTreeByPartition.ColorTreeByPartition;
				tell It;
					colorByPartition off;
				endTell;
				getEmployee #mesquite.ornamental.DrawTreeAssocDoubles.DrawTreeAssocDoubles;
				tell It;
					setOn on;
					toggleShow consensusFrequency;
					toggleShow posteriorProbability;
					toggleShow bootstrapFrequency;
					toggleShow consensusFrequency;
					toggleShow posteriorProbability;
					toggleShow bootstrapFrequency;
					setDigits 4;
					setThreshold ?;
					writeAsPercentage off;
					toggleCentred off;
					toggleHorizontal on;
					toggleWhiteEdges on;
					toggleShowOnTerminals on;
					setFontSize 10;
					setOffset 0  0;
				endTell;
				getEmployee #mesquite.ornamental.DrawTreeAssocStrings.DrawTreeAssocStrings;
				tell It;
					setOn on;
					toggleCentred on;
					toggleHorizontal on;
					setFontSize 10;
					setOffset 0  0;
					toggleShowOnTerminals on;
				endTell;
				getEmployee #mesquite.trees.TreeInfoValues.TreeInfoValues;
				tell It;
					panelOpen false;
				endTell;
			endTell;
		endTell;
		getEmployee  #mesquite.charMatrices.BasicDataWindowCoord.BasicDataWindowCoord;
		tell It;
			showDataWindow #742672465568439234 #mesquite.charMatrices.BasicDataWindowMaker.BasicDataWindowMaker;
			tell It;
				getWindow;
				tell It;
					setExplanationSize 30;
					setAnnotationSize 20;
					setFontIncAnnot 0;
					setFontIncExp 0;
					setSize 1820 889;
					setLocation -8 0;
					setFont SanSerif;
					setFontSize 10;
					getToolPalette;
					tell It;
						setTool mesquite.charMatrices.BasicDataWindowMaker.BasicDataWindow.ibeam;
					endTell;
					setActive;
					setTool mesquite.charMatrices.BasicDataWindowMaker.BasicDataWindow.ibeam;
					colorCells  #mesquite.charMatrices.ColorByState.ColorByState;
				tell It;
					setStateLimit 9;
					toggleUniformMaximum on;
				endTell;
					colorRowNames  #mesquite.charMatrices.TaxonGroupColor.TaxonGroupColor;
					colorColumnNames  #mesquite.charMatrices.CharGroupColor.CharGroupColor;
					colorText  #mesquite.charMatrices.NoColor.NoColor;
					setBackground White;
					toggleShowNames on;
					toggleShowTaxonNames on;
					toggleTight off;
					toggleThinRows off;
					toggleShowChanges on;
					toggleSeparateLines off;
					toggleShowStates on;
					toggleAutoWCharNames on;
					toggleAutoTaxonNames off;
					toggleShowDefaultCharNames off;
					toggleConstrainCW on;
					toggleBirdsEye off;
					toggleShowPaleGrid off;
					toggleShowPaleCellColors off;
					toggleShowPaleExcluded off;
					togglePaleInapplicable on;
					togglePaleMissing off;
					toggleShowBoldCellText off;
					toggleAllowAutosize on;
					toggleColorsPanel off;
					toggleDiagonal on;
					setDiagonalHeight 80;
					toggleLinkedScrolling on;
					toggleScrollLinkedTables off;
					newAssistant  #mesquite.distance.ShowDistance.ShowDistance;
				tell It;
					getEmployee #mesquite.distance.TaxaDistFromMatrixSrc.TaxaDistFromMatrixSrc;
					tell It;
						getMatrixSource  #mesquite.charMatrices.CharMatrixCoordIndep.CharMatrixCoordIndep;
						tell It;
							setCharacterSource #mesquite.charMatrices.StoredMatrices.StoredMatrices;
							tell It;
								setDataSet #742672465568439234;
							endTell;
						endTell;
						setDistanceTask  #mesquite.distance.UncorrectedDistance.UncorrectedDistance;
					endTell;
				endTell;
					getInfoPanel;
					tell It;
						btspOpen true;
						apOpen true;
						fpOpen true;
					endTell;
					toggleInfoPanel on;
				endTell;
				showWindow;
				getWindow;
				tell It;
					forceAutosize;
				endTell;
				getEmployee #mesquite.charMatrices.AlterData.AlterData;
				tell It;
					toggleBySubmenus off;
				endTell;
				getEmployee #mesquite.charMatrices.ColorCells.ColorCells;
				tell It;
					setColor Red;
					removeColor off;
				endTell;
				getEmployee #mesquite.categ.StateNamesStrip.StateNamesStrip;
				tell It;
					showStrip off;
				endTell;
				getEmployee #mesquite.charMatrices.AnnotPanel.AnnotPanel;
				tell It;
					togglePanel off;
				endTell;
				getEmployee #mesquite.charMatrices.CharReferenceStrip.CharReferenceStrip;
				tell It;
					showStrip off;
				endTell;
				getEmployee #mesquite.charMatrices.QuickKeySelector.QuickKeySelector;
				tell It;
					autotabOff;
				endTell;
				getEmployee #mesquite.charMatrices.SelSummaryStrip.SelSummaryStrip;
				tell It;
					showStrip off;
				endTell;
				getEmployee #mesquite.categ.SmallStateNamesEditor.SmallStateNamesEditor;
				tell It;
					panelOpen true;
				endTell;
			endTell;
		endTell;
		endTell;
end;
