# Supplementary material for: Detailed Seed Cone Morpho-Anatomy Provides New Insights into Seed Cone Origin and Evolution of Podocarpaceae; Podocarpoid and Dacrydioid Clades
Source: Plants (Basel). 2023 Nov 19;12(22):3903. doi: 10.3390/plants12223903 (PMC10674377; doi:10.3390/plants12223903)
Supplement: Supplementary file 1 [file plants-12-03903-s001.zip › Phylogeny 122 trees.Tree]

((((('Abies_0.0':0.0543857180411188,'Pinus_0.0':0.0543857180411188):0.13730031332214251,('Pseudolarix_0.0':0.035270116697402695,'Sciadopitys_0.0':0.035270116697402695):0.15641591466585864):0.36936690623667034,'Tsuga_0.0':0.5610529375999317):16.13769465201939,(((((('Amentotaxus_0.0':0.013368935367774505,'Athrotaxis_0.0':0.013368935367774505):0.2728972788427603,'Taiwania_0.0':0.28626621421053483):0.09198700669564058,'Torreya_0.0':0.3782532209061754):0.11420729486008446,(('Cephalotaxus_0.0':0.04419388852432113,'Thuja_0.0':0.04419388852432113):0.13520201744608984,'Juniperus_0.0':0.17939590597041097):0.31306460979584894):1.515444233663239,'Austrotaxus_0.0':2.007904749429499):14.142357144106754,'Austrohamia_minuta_16.0':0.1502618935362534):0.5484856960830697):11.161063798722193,(((((('Acmopyle_florinii_5.7':0.06505491743463221,('Acmopyle_pancheri_0.0':0.0032581588088536548,'Acmopyle_sahniana_0.0':0.0032581588088536548):5.761796758625779):2.390492587966291,(((((((((('Afrocarpus_dawei_0.0':0.10795454338670117,'Podocarpus_brassii_0.0':0.10795454338670117):0.35345014797078145,(((((('Afrocarpus_falcatus_0.0':0.012107078265606216,'Podocarpus_gibbsiae_0.0':0.012107078265606216):0.011145409199345752,'Afrocarpus_gracilior_0.0':0.023252487464951968):0.08775326823582993,'Podocarpus_pilgeri_0.0':0.1110057557007819):0.032171385630777496,(('Podocarpus_cf_0.0':0.009283095778187624,('Podocarpus_polystachyus_0.0':0.0013938441130084966,'Podocarpus_subtropicalis_0.0':0.0013938441130084966):0.007889251665179127):0.01565073546749655,'Podocarpus_forrestii_0.0':0.024933831245684174):0.11824331008587523):0.16981255847562693,((('Podocarpus_crassigemmis_0.0':0.007981572249249533,'Podocarpus_neriifolius_0.0':0.007981572249249533):0.13882309199539788,((('Podocarpus_drouynianus_0.0':0.004594432338687478,'Podocarpus_teysmannii_0.0':0.004594432338687478):0.044926948908021194,(('Podocarpus_macrophyllus_0.0':3.889973476732401E-4,'Podocarpus_sylvestris_0.0':3.889973476732401E-4):0.013355330577765718,'Podocarpus_salomonensis_0.0':0.013744327925438957):0.035777053321269715):0.024356242471357106,'Podocarpus_spinulosus_0.0':0.07387762371806578):0.07292704052658164):0.01868459022981253,'Podocarpus_grayae_0.0':0.16548925447445995):0.14750044533272638):0.06364911208381174,((((('Afrocarpus_mannii_0.0':0.0023781368875889627,'Podocarpus_pallidus_0.0':0.0023781368875889627):0.029252570053463087,('Afrocarpus_usambarensis_0.0':0.019091114151285987,'Podocarpus_fasciculus_0.0':0.019091114151285987):0.012539592789766064):0.04753887550697526,(('Parasitaxus_usta_0.0':0.019234892813098974,'Podocarpus_bracteatus_0.0':0.019234892813098974):0.040477577306092014,(('Podocarpus_annamiensis_0.0':0.03561673244093314,('Podocarpus_dispermus_0.0':0.017178369739266373,'Podocarpus_ramosii_0.0':0.017178369739266373):0.01843836270166677):0.020120987141959902,'Podocarpus_chingianus_0.0':0.055737719582893044):0.003974750536297943):0.019457112328836325):0.028286913956899376,'Podocarpus_decipiens_0.0':0.10745649640492669):0.11199389709071558,(((('Podocarpus_affinis_0.0':0.01913265632235037,'Podocarpus_elatus_0.0':0.01913265632235037):0.019780204736463722,('Podocarpus_cunninghamii_0.0':0.03882540822547294,('Podocarpus_longifoliolatus_0.0':0.014759972263451115,'Podocarpus_nakaii_0.0':0.014759972263451115):0.024065435962021823):8.745283334115478E-5):0.04063719584083284,(('Podocarpus_beecherae_0.0':0.007100619639758658,'Podocarpus_thailandensis_0.0':0.007100619639758658):0.028492378979854315,('Podocarpus_brevifolius_0.0':0.029826234499543088,('Podocarpus_costalis_0.0':0.012097492132951993,'Podocarpus_ledermannii_0.0':0.012097492132951993):0.017728742366591096):0.005766764120069885):0.04395705828003396):0.06695294959566271,(('Podocarpus_deflexus_0.0':0.034850918648665206,'Podocarpus_insularis_0.0':0.034850918648665206):0.03784412410523868,(('Podocarpus_polyspermus_0.0':0.0295280681812172,('Podocarpus_rubens_0.0':0.01779906965703706,'Saxegothaea_conspicua_0.0':0.01779906965703706):0.011728998524180138):0.008263509120570181,'Podocarpus_rumphii_0.0':0.03779157730178738):0.034903465452116506):0.07380796374140576):0.07294738700033263):0.1571884183953558):0.08476587946648456):0.14897166666480477,('Podocarpus_degeneri_0.0':0.17337625164172712,'Podocarpus_novae-caledoniae_0.0':0.17337625164172712):0.4370001063805603):0.45460609177817357,(('Podocarpus_archboldii_0.0':0.006631639205590701,'Podocarpus_decumbens_0.0':0.006631639205590701):0.49430610808991954,(('Podocarpus_lucienii_0.0':0.16760576798109575,'Podocarpus_pseudobracteatus_0.0':0.16760576798109575):0.22165133952868707,'Podocarpus_spathoides_0.0':0.3892571075097828):0.1116806397857274):0.5640447025049508):2.237144162186194,(('Microcachrys_tetragona_0.0':2.84,'Microcacrhys_novaezelandia_2.84':0.0):0.049455406766745647,('Pheroshaera_microfolius_2.84':0.0,('Pherosphaera_fitzgeraldii_0.0':0.586262238890547,'Pherosphaera_hookeriana_0.0':0.586262238890547):2.253737761109453):0.049455406766745647):0.4126712052199095):0.021605250977529078,(((((('Dacrydium_araucarioides_0.0':0.20297107823406602,('Dacrydium_balansae_0.0':0.02020449609567417,('Dacrydium_nausoriense_0.0':0.010025706138015822,'Dacrydium_xanthandrum_0.0':0.010025706138015822):0.010178789957658347):0.18276658213839184):0.2995957909645428,(('Dacrydium_beccarii_0.0':0.18046856835622552,('Dacrydium_elatum_0.0':0.05923149615896108,'Dacrydium_x_0.0':0.05923149615896108):0.12123707219726443):0.25909025175985145,'Dacrydium_magnum_0.0':0.43955882011607694):0.06300804908253188):0.14285058237749593,'Dacrydium_cupressinum_0.0':0.6454174515761048):0.6169906808987128,('Dacrydium_guillauminii_0.0':0.13826391593505183,('Dacrydium_lycopodioides_0.0':0.057701962270591975,'Dacrydium_nidulum_0.0':0.057701962270591975):0.08056195366445985):1.1241442165397657):1.5775918675251823,'Dacrydium_rhomboideum_2.84':0.0):0.4532796924255078,((('Halocarpus_bidwillii_0.0':0.8833220640283749,'Halocarpus_biformis_0.0':0.8833220640283749):0.33835883066484873,'Halocarpus_kirkii_0.0':1.2216808946932236):1.6183191053067763,'Halocarpus_highstedii_2.84':0.0):0.4532796924255078):0.030452170538676437):0.6559237302224767,((((('Phyllocladus_alpinus_0.0':0.039258059865383395,'Phyllocladus_hypophyllus_0.0':0.039258059865383395):0.09274510780211553,'Phyllocladus_toatoa_0.0':0.13200316766749892):0.5523079440571412,'Phyllocladus_trichomanoides_0.0':0.6843111117246401):0.2714990675800666,'Phyllocladus_aspleniifolius_0.0':0.9558101793047067):2.417755932687512,'Phyllocladus_annulatus_3.3':0.07356611199221907):0.606089481194442):0.16606938429454488,(('Falcatifolium_eocenica_3.72':0.0,(('Falcatifolium_falciforme_0.0':0.620021058249072,'Falcatifolium_papuanum_0.0':0.620021058249072):0.66106162827976,'Falcatifolium_taxoides_0.0':1.281082686528832):2.438917313471168):0.02657939983592783,('Lagarostrobos_franklinii_0.0':3.4,'Lagarostrobos_marginatus_3.4':0.0):0.3465793998359281):0.3991455776452777):1.3289565178417737,(((('Nageia_fleuryi_0.0':0.1513614375585115,'Nageia_nagi_0.0':0.1513614375585115):0.20003187729377708,('Nageia_motleyi_0.0':0.183371751147219,('Nageia_nankoensis_0.0':0.14869418446093066,'Nageia_wallichiana_0.0':0.14869418446093066):0.034677566686288325):0.1680215637050696):0.9151734918416794,'Nageia_formosensis_0.0':1.266566806693968):3.861356075582753,'Nageia_hainanensis_5.0':0.12792288227672088):0.34675861304625855):0.016190299788614304,(((('Manoao_colensoi_0.0':3.5,'Manoao_colensoi_fossil_3.5':0.0):0.3839551787251141,(((('Podocarpus_acutifolius_0.0':0.020969480589558123,('Podocarpus_angustifolius_0.0':0.005554346926908264,'Podocarpus_latifolius_0.0':0.005554346926908264):0.01541513366264986):0.0522545767173687,(('Podocarpus_hispaniolensis_0.0':0.03350081487054383,'Podocarpus_lambertii_0.0':0.03350081487054383):0.020751617660625582,'Podocarpus_totara_0.0':0.05425243253116941):0.018971624775757416):1.47772089052692,(((((('Podocarpus_aristulatus_0.0':0.017594658131209653,'Podocarpus_sellowii_0.0':0.017594658131209653):1.273790832160282E-4,'Podocarpus_nivalis_0.0':0.01772203721442568):0.05399506984101418,'Podocarpus_costaricensis_0.0':0.07171710705543986):0.4464978740412803,('Podocarpus_henkelii_0.0':0.16970962537577622,'Podocarpus_oleifolius_0.0':0.16970962537577622):0.34850535572094393):0.48023863322814087,(('Podocarpus_gnidioides_0.0':0.032119754842681265,('Podocarpus_hallii_0.0':0.005177794881229321,'Podocarpus_urbanii_0.0':0.005177794881229321):0.026941959961451944):0.1611641325008833,'Podocarpus_trinitensis_0.0':0.19328388734356455):0.8051697269812965):0.18585222930497913,((((((('Podocarpus_brasiliensis_0.0':0.03983730709344244,'Podocarpus_milanjianus_0.0':0.03983730709344244):0.014378859479690531,'Podocarpus_sprucei_0.0':0.05421616657313297):0.04349124741754806,('Podocarpus_coriaceus_0.0':0.00991232281575877,('Podocarpus_lawrencei_0.0':0.006879138273201638,'Podocarpus_smithii_0.0':0.006879138273201638):0.0030331845425571324):0.08779509117492226):0.002207700173688404,('Podocarpus_capuronii_0.0':0.011057954628450233,'Podocarpus_elongatus_0.0':0.011057954628450233):0.0888571595359192):0.05186084602888802,('Podocarpus_ekmanii_0.0':0.04281899009465492,('Podocarpus_matudae_0.0':0.011515021968650094,'Podocarpus_salignus_0.0':0.011515021968650094):0.03130396812600482):0.10895697009860253):0.03524292900264506,'Podocarpus_guatemalensis_0.0':0.1870188891959025):0.1069242700242686,(((('Podocarpus_celatus_0.0':0.013452241563511855,'Podocarpus_purdieanus_0.0':0.013452241563511855):0.09704298152182783,'Podocarpus_madagascariensis_0.0':0.11049522308533968):0.08706666850065645,'Podocarpus_parlatorei_0.0':0.19756189158599613):0.0035734307718008618,'Podocarpus_nubigenus_0.0':0.201135322357797):0.09280783686237412):0.890362684409669):0.3666391042040067):2.1690550521661534,'Podocarpus_witherdenensis_3.72':0.0):0.1639551787251139):1.2921566317181092,('Sundacarpus_amarus_0.0':4.86,'Sundacarpus_anglica_4.86':0.0):0.316111810443223):0.23607927901607972,((('Retrophyllum_comptonii_0.0':0.39036925296665614,('Retrophyllum_rospigliosii_0.0':0.005239656281782051,'Retrophyllum_vitiense_0.0':0.005239656281782051):0.3851295966848741):4.444026849285762,'Retrophyllum_minus_0.0':4.834396102252418):0.3656038977475822,'Retrophyllum_oxyphyllum_5.2':0.0):0.21219108945930287):0.07868070565229068):2.6646757102893295):1.3360284145519046,((((((('Dacrycarpus_cinctus_0.0':0.17817932037030898,'Dacrycarpus_expansus_0.0':0.17817932037030898):0.011109956688417882,'Dacrycarpus_compactus_0.0':0.18928927705872686):0.31718517225179776,'Dacrycarpus_kinabaluensis_0.0':0.5064744493105247):1.4412597398536464,('Dacrycarpus_dacrydioides_0.0':0.33839317744649855,'Dacrycarpus_imbricatus_0.0':0.33839317744649855):1.6093410117176725):1.3811236022404665,'Dacrycarpus_vieillardii_0.0':3.3288577914046376):2.721263986210207,'Dacrycarpus_puertae_6.0':0.050121777614844376):0.09624742027110766,((('Prumnopitys_andina_0.0':1.4472314357680944,'Prumnopitys_montana_0.0':1.4472314357680944):0.5107032462068455,('Prumnopitys_ferruginea_0.0':0.5416764303853812,(('Prumnopitys_ferruginoides_0.0':0.03302081985761204,'Prumnopitys_ladei_0.0':0.03302081985761204):0.1354311965161654,'Prumnopitys_taxifolia_0.0':0.16845201637377744):0.3732244140116037):1.4162582515895588):4.146322410832887,'Prumnopitys_ophiensis_6.0':0.1042570928078268):0.04211210507812524):3.3452067220668757):4.0558429677862,('Lepidothamnus_australis_12.0':1.0134132720581643,(('Lepidothamnus_fonkii_0.0':0.20569499005287575,'Lepidothamnus_intermedius_0.0':0.20569499005287575):1.0531129683320133,'Lepidothamnus_laxifolius_0.0':1.258807958384889):11.754605313673276):0.5340056156808632):13.76207679256105,'Podocarp_sp_Permian_25.5':1.8094956803000777):0.2390830115043947,(((((((((('Agathis_alba_0.0':0.09930869873111003,'Agathis_atropurpurea_0.0':0.09930869873111003):0.005099510167339089,'Agathis_obtusa_0.0':0.10440820889844912):0.19492502870304587,('Agathis_macrophylla_0.0':0.14709889445875984,'Agathis_vitiensis_0.0':0.14709889445875984):0.15223434314273515):0.28495443820316535,(('Agathis_endertii_0.0':0.023973538597998712,'Agathis_labillardierei_0.0':0.023973538597998712):0.007803792200113079,'Agathis_silbae_0.0':0.03177733079811179):0.5525103450065485):0.06171642332667637,((((('Agathis_borneensis_0.0':0.003921278777216928,'Agathis_dammara_0.0':0.003921278777216928):0.018740443219582487,'Agathis_philippinensis_0.0':0.022661721996799417):0.07886505321640785,'Agathis_palmerstonii_0.0':0.10152677521320727):0.13282804593283698,('Agathis_lanceolata_0.0':0.0077820150724013945,('Agathis_lenticula_0.0':0.0027576671126788616,'Agathis_moorei_0.0':0.0027576671126788616):0.0050243479597225325):0.22657280607364286):0.10487699184789087,'Agathis_ovata_0.0':0.3392318129939351):0.3067722861374016):0.42883096576806246,'Agathis_microstachya_0.0':1.0748350648993992):1.0489489471423223,('Agathis_australis_0.0':0.03319378113321527,'Agathis_montana_0.0':0.03319378113321527):2.0905902309085063):4.000147902123539,'Agathis_vittata_5.5':0.6239319141652597):2.579731487166674,((((('Araucaria_angustifolia_0.0':0.050293509237173475,'Araucaria_hunsteinii_0.0':0.050293509237173475):1.7794085705982038E-4,('Araucaria_heterophylla_0.0':0.02270820264221408,'Araucaria_schmidii_0.0':0.02270820264221408):0.027763247452019215):0.08976956678710332,'Araucaria_bernieri_0.0':0.1402410168813366):0.2104821091109707,((('Araucaria_bidwillii_0.0':0.08173906629330394,'Araucaria_scopulorum_0.0':0.08173906629330394):0.10174220622361937,('Araucaria_humboldtensis_0.0':0.034253220788556436,'Araucaria_subulata_0.0':0.034253220788556436):0.14922805172836687):0.08205675659508199,('Araucaria_cunninghamii_0.0':0.09974298909878004,'Araucaria_luxurians_0.0':0.09974298909878004):0.16579504001322526):0.08518509688030201):2.0528597005349836,(('Araucaria_araucana_0.0':0.9608848690990983,'Wollemia_nobilis_0.0':0.9608848690990983):0.5672039616172315,(('Araucaria_biramulata_0.0':0.14735678030659094,(('Araucaria_columnaris_0.0':0.03759849117137861,'Araucaria_laubenfelsii_0.0':0.03759849117137861):0.0759184127858103,'Araucaria_rulei_0.0':0.1135169039571889):0.03383987634940204):0.23103661662890412,(('Araucaria_montana_0.0':0.004877030574049361,'Araucaria_muelleri_0.0':0.004877030574049361):0.0027642896965235884,'Araucaria_nemorosa_0.0':0.0076413202705729495):0.3707520766649221):1.1496954337808347):0.8754939958109609):6.3000805748046425):11.160567777194409,'Araucaria_sp_19.0':0.8642311785263423):7.68434751327813):0.31123269653704355);(((('Abies_0.0':6.43330292988752,('Pseudolarix_0.0':5.1024955630976665,'Tsuga_0.0':5.1024955630976665):1.3308073667898537):4.367335990284398,'Pinus_0.0':10.800638920171918):24.385468205777656,((((('Amentotaxus_0.0':5.448904142576274,'Torreya_0.0':5.448904142576274):6.50819321968208,'Cephalotaxus_0.0':11.957097362258354):1.6525643965333536,'Austrotaxus_0.0':13.609661758791708):5.987990742844213,((('Athrotaxis_0.0':12.586356508412853,('Juniperus_0.0':7.908805207920094,'Thuja_0.0':7.908805207920094):4.67755130049276):0.7069256715730674,'Taiwania_0.0':13.29328217998592):5.551961143029102,'Austrohamia_minuta_16.0':2.8452433230150227):0.7524091786208977):9.22573272826246,'Sciadopitys_0.0':28.82338522989838):6.362721896051195):0.5138872271624777,(((((((('Acmopyle_florinii_5.7':2.299727400591249,('Acmopyle_pancheri_0.0':3.5112810251099997,'Acmopyle_sahniana_0.0':3.5112810251099997):4.488446375481249):3.0947788151172446,((((((('Afrocarpus_dawei_0.0':0.07211997244248983,'Afrocarpus_usambarensis_0.0':0.07211997244248983):0.25224699468480916,'Afrocarpus_falcatus_0.0':0.324366967127299):0.14298194743984388,('Afrocarpus_gracilior_0.0':0.135896709456496,'Afrocarpus_mannii_0.0':0.135896709456496):0.3314522051106469):4.576407030937898,((('Nageia_fleuryi_0.0':0.5459601091695855,(('Nageia_formosensis_0.0':0.04404780699589763,'Nageia_nankoensis_0.0':0.04404780699589763):0.0842570049637246,'Nageia_nagi_0.0':0.12830481195962223):0.41765529720996325):1.2085631973785458,('Nageia_motleyi_0.0':1.5015928815496902,'Nageia_wallichiana_0.0':1.5015928815496902):0.252930424998441):3.245476693451869,'Nageia_hainanensis_5.0':0.0):0.04375594550504136):0.35862314898547254,(((('Retrophyllum_comptonii_0.0':1.4292472298772978,'Retrophyllum_minus_0.0':1.4292472298772978):1.4986726223438094,'Retrophyllum_vitiense_0.0':2.927919852221107):0.15013482327102468,'Retrophyllum_rospigliosii_0.0':3.078054675492132):2.1219453245078683,'Retrophyllum_oxyphyllum_5.2':0.0):0.20237909449051372):0.8036086381836594,(((((('Podocarpus_acutifolius_0.0':2.3823133007867927,('Podocarpus_gnidioides_0.0':1.32773980944341,(('Podocarpus_hallii_0.0':0.0051423757584442295,'Podocarpus_totara_0.0':0.0051423757584442295):0.5132249663043283,('Podocarpus_lawrencei_0.0':0.3554891136177821,'Podocarpus_nivalis_0.0':0.3554891136177821):0.16287822844499045):0.8093724673806375):1.0545734913433826):0.22213582664903742,(('Podocarpus_angustifolius_0.0':2.4714076250545935,(((((((('Podocarpus_aristulatus_0.0':0.09927589328990012,'Podocarpus_ekmanii_0.0':0.09927589328990012):0.220280119819167,'Podocarpus_purdieanus_0.0':0.3195560131090671):0.15510365969320478,'Podocarpus_urbanii_0.0':0.4746596728022719):0.08949243223796205,'Podocarpus_hispaniolensis_0.0':0.5641521050402339):0.07701739714542033,'Podocarpus_trinitensis_0.0':0.6411695021856543):0.08310506970998255,((('Podocarpus_brasiliensis_0.0':0.12668657787369525,'Podocarpus_guatemalensis_0.0':0.12668657787369525):0.33484701579495907,'Podocarpus_coriaceus_0.0':0.4615335936686543):0.15150608343982574,('Podocarpus_costaricensis_0.0':0.11754299004093959,'Podocarpus_sellowii_0.0':0.11754299004093959):0.49549668706754046):0.11123489478715676):0.15710316828266147,'Podocarpus_matudae_0.0':0.8813777401782983):0.5188258791436828,('Podocarpus_celatus_0.0':0.0036802271212511843,'Podocarpus_oleifolius_0.0':0.0036802271212511843):1.3965233922007299):1.0712040057326124):0.10927653422902228,('Podocarpus_salignus_0.0':1.7274249983577594,'Podocarpus_smithii_0.0':1.7274249983577594):0.8532591609258564):0.023764968152214294):0.345007232106171,(((('Podocarpus_capuronii_0.0':0.7095020192128504,'Podocarpus_madagascariensis_0.0':0.7095020192128504):0.2921918670135356,(('Podocarpus_elongatus_0.0':0.5088446242510062,('Podocarpus_latifolius_0.0':0.19181108504840746,'Podocarpus_milanjianus_0.0':0.19181108504840746):0.3170335392025987):0.3719743007336812,'Podocarpus_henkelii_0.0':0.8808189249846874):0.12087496124169861):0.8698901677844113,('Podocarpus_lambertii_0.0':0.45569194165048754,('Podocarpus_parlatorei_0.0':0.01774405188232657,'Podocarpus_sprucei_0.0':0.01774405188232657):0.43794788976816096):1.4158921123603099):0.7251962811026396,'Podocarpus_nubigenus_0.0':2.596780335113437):0.35267602442856427):0.7705436404579991,'Podocarpus_witherdenensis_3.72':0.0):0.0453583783676228,'Podocarpus_cunninghamii_0.0':3.765358378367623):0.682428206744198,(((((((((((('Podocarpus_affinis_0.0':0.2532723498210808,'Podocarpus_annamiensis_0.0':0.2532723498210808):0.03317513891100099,((('Podocarpus_bracteatus_0.0':0.026170340471406667,'Podocarpus_pseudobracteatus_0.0':0.026170340471406667):0.061665732101438275,'Podocarpus_insularis_0.0':0.08783607257284494):0.15954063677869929,('Podocarpus_degeneri_0.0':0.10851198668929189,'Podocarpus_pilgeri_0.0':0.10851198668929189):0.1388647226622523):0.0390707793805376):0.217353823559022,'Podocarpus_ramosii_0.0':0.5038013122911038):0.04120024669374456,'Podocarpus_archboldii_0.0':0.5450015589848484):0.01258355623375551,'Podocarpus_brassii_0.0':0.5575851152186039):0.17396784138646948,(('Podocarpus_brevifolius_0.0':0.6871404618030001,'Podocarpus_rubens_0.0':0.6871404618030001):0.009809220184501255,(('Podocarpus_crassigemmis_0.0':0.393209413707521,'Podocarpus_ledermannii_0.0':0.393209413707521):0.2543884658733702,'Podocarpus_neriifolius_0.0':0.6475978795808912):0.04935180240661019):0.034603274617571955):0.2485611507077211,(((('Podocarpus_cf_0.0':0.11040558469893497,'Podocarpus_spathoides_0.0':0.11040558469893497):0.13315779305717368,'Podocarpus_pallidus_0.0':0.24356337775610865):0.36036226194077364,('Podocarpus_decipiens_0.0':0.39992176872938384,'Podocarpus_salomonensis_0.0':0.39992176872938384):0.20400387096749845):0.24823805058598925,((('Podocarpus_costalis_0.0':0.1884557434266497,'Podocarpus_forrestii_0.0':0.1884557434266497):0.13965937828867683,'Podocarpus_nakaii_0.0':0.32811512171532653):0.47211533128519256,(((('Podocarpus_deflexus_0.0':0.041356575749133304,'Podocarpus_subtropicalis_0.0':0.041356575749133304):0.019093566929575652,'Podocarpus_thailandensis_0.0':0.060450142678708955):0.19244716711905163,'Podocarpus_macrophyllus_0.0':0.2528973097977606):0.2953030540104218,(('Podocarpus_fasciculus_0.0':0.08817929486617962,'Podocarpus_gibbsiae_0.0':0.08817929486617962):0.4497841920921539,'Podocarpus_teysmannii_0.0':0.5379634869583335):0.010236876849848864):0.2520300891923367):0.05193323728235244):0.12795041702992294):0.25506770345460084,'Podocarpus_chingianus_0.0':1.2351818107673953):0.1471873074336456,'Podocarpus_dispermus_0.0':1.382369118201041):0.18591257293014962,('Podocarpus_drouynianus_0.0':1.1112521802911943,'Podocarpus_spinulosus_0.0':1.1112521802911943):0.4570295108399962):0.04613011786126631,(('Podocarpus_beecherae_0.0':0.3348688708067843,('Podocarpus_novae-caledoniae_0.0':0.039044151548944826,'Podocarpus_sylvestris_0.0':0.039044151548944826):0.2958247192578395):0.6620915502035734,('Podocarpus_grayae_0.0':0.9537009071980732,('Podocarpus_longifoliolatus_0.0':0.8987418876365406,'Podocarpus_polyspermus_0.0':0.8987418876365406):0.054959019561532596):0.043259513812284434):0.6174513879820992):0.09131774022712702,((('Podocarpus_decumbens_0.0':0.21861505567156608,'Podocarpus_rumphii_0.0':0.21861505567156608):0.27277279917769126,('Podocarpus_elatus_0.0':0.07385028547595085,'Podocarpus_polystachyus_0.0':0.07385028547595085):0.4175375693733065):0.49557095297291115,'Podocarpus_lucienii_0.0':0.9869588078221685):0.7187707413974154):2.742057035892237):1.7582011475623522):1.8031548833159503,(((((('Dacrycarpus_cinctus_0.0':0.13471802583311257,('Dacrycarpus_compactus_0.0':0.011739467260909872,'Dacrycarpus_expansus_0.0':0.011739467260909872):0.1229785585722027):0.4347888989698053,('Dacrycarpus_imbricatus_0.0':0.3945413785755369,'Dacrycarpus_kinabaluensis_0.0':0.3945413785755369):0.17496554622738097):0.33101121088102026,'Dacrycarpus_vieillardii_0.0':0.9005181356839381):0.08899358370115895,'Dacrycarpus_dacrydioides_0.0':0.9895117193850971):5.291198247607319,'Dacrycarpus_puertae_6.0':0.2807099669924167):0.05954725645311498,((((('Dacrydium_araucarioides_0.0':1.3725435555211334,(('Dacrydium_balansae_0.0':0.32214783854268714,('Dacrydium_lycopodioides_0.0':0.2763169875689836,'Dacrydium_nausoriense_0.0':0.2763169875689836):0.04583085097370354):0.2931040776672098,(('Dacrydium_guillauminii_0.0':0.06468572640247484,'Dacrydium_nidulum_0.0':0.06468572640247484):0.18556032038585263,'Dacrydium_x_0.0':0.25024604678832746):0.3650058694215695):0.7572916393112364):0.2318516937612114,(('Dacrydium_beccarii_0.0':0.2718776785154608,'Dacrydium_elatum_0.0':0.2718776785154608):0.7478347489765789,('Dacrydium_magnum_0.0':0.08223015143289197,'Dacrydium_xanthandrum_0.0':0.08223015143289197):0.9374822760591477):0.5846828217903051):0.5745217171741133,'Dacrydium_cupressinum_0.0':2.178916966456458):0.6610830335435418,'Dacrydium_rhomboideum_2.84':0.0):1.9020397254908827,('Falcatifolium_eocenica_3.72':0.062348595495089754,('Falcatifolium_falciforme_0.0':2.2852528538421035,('Falcatifolium_papuanum_0.0':1.6914073233233724,'Falcatifolium_taxoides_0.0':1.6914073233233724):0.5938455305187311):1.4970957416529864):0.9596911299957926):1.598217497954649):1.668885392544592):3.08536359971837):2.065751524242911,('Pheroshaera_microfolius_2.84':3.5512961945546877,('Pherosphaera_fitzgeraldii_0.0':2.1695980824903547,'Pherosphaera_hookeriana_0.0':2.1695980824903547):4.221698112064333):6.768961545396717):0.9896814200128947,('Microcachrys_tetragona_0.0':3.0411785616981386,'Microcacrhys_novaezelandia_2.84':0.20117856169813875):11.10876059826616):1.6665758334055631,'Saxegothaea_conspicua_0.0':15.816514993369863):2.272536031558305,((((('Halocarpus_bidwillii_0.0':0.4457762698068363,'Halocarpus_biformis_0.0':0.4457762698068363):0.42064464868480284,'Halocarpus_kirkii_0.0':0.8664209184916392):1.9735790815083607,'Halocarpus_highstedii_2.84':0.0):12.841183723297526,(('Lepidothamnus_australis_12.0':0.03711710230529697,(('Lepidothamnus_fonkii_0.0':2.4455044187352595,'Lepidothamnus_intermedius_0.0':2.4455044187352595):0.2207449500054346,'Lepidothamnus_laxifolius_0.0':2.666249368740694):9.370867733564603):1.4789981239671768,((('Phyllocladus_alpinus_0.0':0.5194986454006859,(('Phyllocladus_aspleniifolius_0.0':0.030879945881082373,'Phyllocladus_trichomanoides_0.0':0.030879945881082373):0.202088469402384,'Phyllocladus_hypophyllus_0.0':0.23296841528346637):0.28653023011721956):0.4114671084513578,'Phyllocladus_toatoa_0.0':0.9309657538520437):2.3690342461479563,'Phyllocladus_annulatus_3.3':0.0):10.216115226272475):2.165068497025052):0.6585631948275363,(((('Lagarostrobos_franklinii_0.0':8.123310690088731,'Lagarostrobos_marginatus_3.4':4.723310690088731):2.099704417941169,('Manoao_colensoi_0.0':3.909838248764773,'Manoao_colensoi_fossil_3.5':0.40983824876477293):6.313176859265127):4.049576765579349,'Parasitaxus_usta_0.0':14.27259187360925):1.0677509197611883,(((('Prumnopitys_andina_0.0':1.8250751135114334,'Prumnopitys_taxifolia_0.0':1.8250751135114334):0.5387848163518567,'Prumnopitys_montana_0.0':2.36385992986329):5.740256929825977,((('Prumnopitys_ferruginea_0.0':2.089410495992005,'Prumnopitys_ferruginoides_0.0':2.089410495992005):2.387667650992552,'Prumnopitys_ladei_0.0':4.477078146984557):1.5229218530154434,'Prumnopitys_ophiensis_6.0':0.0):2.1041168596892668):1.0856491133322592,('Sundacarpus_amarus_0.0':7.938985986109966,'Sundacarpus_anglica_4.86':3.0789859861099655):1.2507799869115601):6.1505768203489115):0.9994041247546246):1.7493041068031054):12.576761393274474,'Podocarp_sp_Permian_25.5':5.165812418202641):4.056744097102687,(((((((((('Agathis_alba_0.0':0.5114614116128873,'Agathis_palmerstonii_0.0':0.5114614116128873):0.1524510487300046,('Agathis_atropurpurea_0.0':0.17927799177310821,'Agathis_microstachya_0.0':0.17927799177310821):0.48463446856978365):0.27291143267369766,(('Agathis_macrophylla_0.0':0.3889079971559305,('Agathis_silbae_0.0':0.3520098725098554,'Agathis_vitiensis_0.0':0.3520098725098554):0.036898124646075114):0.12198196129676142,'Agathis_obtusa_0.0':0.5108899584526919):0.4259339345638976):0.2729870038838307,(((('Agathis_borneensis_0.0':0.25159762910136196,'Agathis_endertii_0.0':0.25159762910136196):0.1429752192769348,'Agathis_philippinensis_0.0':0.39457284837829676):0.07295935961169364,('Agathis_dammara_0.0':0.010763953815883676,'Agathis_labillardierei_0.0':0.010763953815883676):0.4567682541741067):0.5501602996979562,'Agathis_lenticula_0.0':1.0176925076879466):0.1921183892124736):0.025427676854861136,('Agathis_lanceolata_0.0':0.6129398664413974,(('Agathis_montana_0.0':0.40138745504365475,'Agathis_moorei_0.0':0.40138745504365475):0.18552166831662636,'Agathis_ovata_0.0':0.5869091233602811):0.026030743081116303):0.6222987073138839):1.5790808978501598,'Agathis_australis_0.0':2.814319471605441):2.685680528394559,'Agathis_vittata_5.5':0.0):0.36107774902386414,'Wollemia_nobilis_0.0':5.861077749023864):1.0356200220856246,((('Araucaria_angustifolia_0.0':0.45075121385453387,'Araucaria_araucana_0.0':0.45075121385453387):1.4595909308046684,('Araucaria_bidwillii_0.0':1.0065726819104397,'Araucaria_hunsteinii_0.0':1.0065726819104397):0.9037694627487627):2.8502451146393644,(((((('Araucaria_bernieri_0.0':0.19811026103734625,'Araucaria_scopulorum_0.0':0.19811026103734625):0.021338433396935835,'Araucaria_subulata_0.0':0.21944869443428208):0.09618273578716177,'Araucaria_schmidii_0.0':0.31563143022144385):0.1046029297090908,(('Araucaria_columnaris_0.0':0.028844010165156947,'Araucaria_nemorosa_0.0':0.028844010165156947):0.11409573360192024,'Araucaria_luxurians_0.0':0.1429397437670772):0.27729461616345746):0.08191090379584204,(((('Araucaria_biramulata_0.0':0.08439184845602268,'Araucaria_muelleri_0.0':0.08439184845602268):0.09653448131378023,'Araucaria_montana_0.0':0.1809263297698029):0.24216981741762042,('Araucaria_laubenfelsii_0.0':0.19447116102790543,'Araucaria_rulei_0.0':0.19447116102790543):0.2286249861595179):0.0010436222006338647,'Araucaria_humboldtensis_0.0':0.4241397693880572):0.07800549433831949):1.0615036370608637,('Araucaria_cunninghamii_0.0':0.36561558408630734,'Araucaria_heterophylla_0.0':0.36561558408630734):1.1980333167009332):3.1969383585113262):2.136110511810922):12.103302228890511,'Araucaria_sp_19.0':0.0):15.722556515305328):0.9774378378067254);(((('Abies_0.0':7.654618097244233,('Pseudolarix_0.0':6.8635459477997465,'Tsuga_0.0':6.8635459477997465):0.7910721494444868):3.3697388466936182,'Pinus_0.0':11.024356943937851):23.43104153901509,(((((('Amentotaxus_0.0':6.003313042224849,'Torreya_0.0':6.003313042224849):6.167887994120584,'Cephalotaxus_0.0':12.171201036345433):1.394184860326229,'Austrotaxus_0.0':13.565385896671662):6.371652684926774,(('Athrotaxis_0.0':12.092499319071393,('Juniperus_0.0':7.12546968904899,'Thuja_0.0':7.12546968904899):4.967029630022403):1.432059537291547,'Taiwania_0.0':13.52455885636294):6.412479725235496):1.6139371918685583,'Austrohamia_minuta_16.0':5.550975773466995):9.585049463214325,'Sciadopitys_0.0':31.13602523668132):3.319373246271624):1.424167432768435,(((((((('Acmopyle_florinii_5.7':0.3343987965420814,('Acmopyle_pancheri_0.0':3.69118005723426,'Acmopyle_sahniana_0.0':3.69118005723426):2.3432187393078214):5.119470933968422,((((((('Afrocarpus_dawei_0.0':0.17602098049291023,'Afrocarpus_usambarensis_0.0':0.17602098049291023):0.06401306290814063,'Afrocarpus_falcatus_0.0':0.24003404340105086):0.04135739606424019,('Afrocarpus_gracilior_0.0':0.20529071521130612,'Afrocarpus_mannii_0.0':0.20529071521130612):0.07610072425398492):4.736440788679369,(((('Nageia_fleuryi_0.0':0.8750169643873594,(('Nageia_formosensis_0.0':0.11260439897667658,'Nageia_nankoensis_0.0':0.11260439897667658):0.05992911323356308,'Nageia_nagi_0.0':0.17253351221023966):0.7024834521771197):0.739924972212381,'Nageia_motleyi_0.0':1.6149419365997404):1.1934539586044624,'Nageia_wallichiana_0.0':2.8083958952042027):2.1916041047957973,'Nageia_hainanensis_5.0':0.0):0.0178322281446599):0.559778356686909,(((('Retrophyllum_comptonii_0.0':1.565803954138101,'Retrophyllum_minus_0.0':1.565803954138101):1.3972632026004257,'Retrophyllum_vitiense_0.0':2.9630671567385267):1.013777096270951,'Retrophyllum_rospigliosii_0.0':3.9768442530094776):1.3848203721146306,'Retrophyllum_oxyphyllum_5.2':0.16166462512410806):0.21594595970746067):0.6401006367512112,(((((('Podocarpus_acutifolius_0.0':1.9599328165520717,('Podocarpus_gnidioides_0.0':1.4730112297918838,(('Podocarpus_hallii_0.0':0.08598069386446044,'Podocarpus_totara_0.0':0.08598069386446044):0.6923413816912829,('Podocarpus_lawrencei_0.0':0.030632910171391626,'Podocarpus_nivalis_0.0':0.030632910171391626):0.7476891653843518):0.6946891542361404):0.48692158676018793):0.8706111713889852,((('Podocarpus_angustifolius_0.0':2.214212804861545,((((('Podocarpus_aristulatus_0.0':0.06405348967440706,'Podocarpus_ekmanii_0.0':0.06405348967440706):0.20391911754743286,'Podocarpus_purdieanus_0.0':0.2679726072218399):0.33486829356116854,'Podocarpus_urbanii_0.0':0.6028409007830084):0.20086588922110127,((((('Podocarpus_brasiliensis_0.0':0.011401527508074815,'Podocarpus_guatemalensis_0.0':0.011401527508074815):0.34099829015455047,('Podocarpus_costaricensis_0.0':0.24809389108902116,'Podocarpus_sellowii_0.0':0.24809389108902116):0.10430592657360413):0.19708579495051692,'Podocarpus_coriaceus_0.0':0.5494856126131422):0.11735571931672117,'Podocarpus_trinitensis_0.0':0.6668413319298634):0.008422476433082138,('Podocarpus_hispaniolensis_0.0':0.46086626961454447,'Podocarpus_matudae_0.0':0.46086626961454447):0.21439753874840106):0.1284429816411642):1.1959272068350082,('Podocarpus_celatus_0.0':0.09829786000690462,'Podocarpus_oleifolius_0.0':0.09829786000690462):1.9013361368322133):0.2145788080224269):0.37259358267528464,('Podocarpus_salignus_0.0':1.8975774266201868,'Podocarpus_smithii_0.0':1.8975774266201868):0.6892289609166427):0.19005758072221335,'Podocarpus_nubigenus_0.0':2.776863968259043):0.05368001968201419):0.7851887387915957,((('Podocarpus_capuronii_0.0':0.5143952271273167,'Podocarpus_madagascariensis_0.0':0.5143952271273167):0.7387906290920143,(('Podocarpus_elongatus_0.0':0.24794156963669728,('Podocarpus_latifolius_0.0':0.1568273003424215,'Podocarpus_milanjianus_0.0':0.1568273003424215):0.09111426929427577):0.24170870880424328,'Podocarpus_henkelii_0.0':0.48965027844094056):0.7635355777783904):1.8188187089953793,(('Podocarpus_lambertii_0.0':0.1941110248268178,'Podocarpus_parlatorei_0.0':0.1941110248268178):0.21792801382930865,'Podocarpus_sprucei_0.0':0.41203903865612646):2.659965526558584):0.5437281615179423):0.10426727326734753,'Podocarpus_witherdenensis_3.72':0.0):0.008885639347272267,'Podocarpus_cunninghamii_0.0':3.7288856393472725):1.0991978900630115,((((((((('Podocarpus_affinis_0.0':0.07666412271221766,('Podocarpus_decipiens_0.0':0.0014089236563154322,'Podocarpus_degeneri_0.0':0.0014089236563154322):0.07525519905590222):0.4003921977220581,(('Podocarpus_annamiensis_0.0':0.3919678977241961,'Podocarpus_spathoides_0.0':0.3919678977241961):0.06768980727764251,('Podocarpus_cf_0.0':0.369717731951422,('Podocarpus_pallidus_0.0':0.0247564415147091,'Podocarpus_pilgeri_0.0':0.0247564415147091):0.34496129043671286):0.08993997305041662):0.017398615432437148):0.17296697410629652,'Podocarpus_salomonensis_0.0':0.6500232945405723):0.1545319051419004,((('Podocarpus_costalis_0.0':0.07406893658871777,'Podocarpus_nakaii_0.0':0.07406893658871777):0.240915431704266,('Podocarpus_forrestii_0.0':0.03346601092429705,'Podocarpus_gibbsiae_0.0':0.03346601092429705):0.2815183573686867):0.4510465759253776,(((('Podocarpus_deflexus_0.0':0.15737841719879422,'Podocarpus_thailandensis_0.0':0.15737841719879422):0.016282545985296465,('Podocarpus_macrophyllus_0.0':0.11584205668691168,'Podocarpus_subtropicalis_0.0':0.11584205668691168):0.05781890649717901):0.4384377410396782,'Podocarpus_fasciculus_0.0':0.6120987042237689):0.061172794584286594,'Podocarpus_teysmannii_0.0':0.6732714988080555):0.0927594454103059):0.03852425546411131):0.1222284625565222,((('Podocarpus_archboldii_0.0':0.017586436524756832,'Podocarpus_ledermannii_0.0':0.017586436524756832):0.595849042540052,((('Podocarpus_bracteatus_0.0':0.08797716528639758,'Podocarpus_pseudobracteatus_0.0':0.08797716528639758):0.05586933966134573,'Podocarpus_insularis_0.0':0.14384650494774331):0.33566625134215494,(('Podocarpus_brevifolius_0.0':0.3327677299119197,'Podocarpus_neriifolius_0.0':0.3327677299119197):0.13179445384234523,'Podocarpus_crassigemmis_0.0':0.46456218375426495):0.01495057253563331):0.13392272277491063):0.09355744838788671,('Podocarpus_ramosii_0.0':0.18458970472404782,'Podocarpus_rubens_0.0':0.18458970472404782):0.5224032227286478):0.2197907347862993):0.06945601183128591,'Podocarpus_brassii_0.0':0.9962396740702808):0.2883941415069444,'Podocarpus_chingianus_0.0':1.2846338155772252):0.045998554229971456,((((((('Podocarpus_beecherae_0.0':4.249484057684018E-4,'Podocarpus_sylvestris_0.0':4.249484057684018E-4):0.2198926275365957,'Podocarpus_novae-caledoniae_0.0':0.2203175759423641):0.5749327758645648,'Podocarpus_polyspermus_0.0':0.7952503518069289):0.017654995050195632,('Podocarpus_decumbens_0.0':0.32708858782867145,'Podocarpus_longifoliolatus_0.0':0.32708858782867145):0.4858167590284531):0.047237766663340786,'Podocarpus_grayae_0.0':0.8601431135204654):0.10814563982169756,((('Podocarpus_elatus_0.0':0.1046426001018759,'Podocarpus_polystachyus_0.0':0.1046426001018759):0.16442701202645346,'Podocarpus_rumphii_0.0':0.26906961212832936):0.6464631678403022,'Podocarpus_lucienii_0.0':0.9155327799686316):0.05275597337353133):0.27394045317495963,'Podocarpus_dispermus_0.0':1.2422292065171225):0.08840316329007414):0.10675057567551538,('Podocarpus_drouynianus_0.0':0.7024413727790813,'Podocarpus_spinulosus_0.0':0.7024413727790813):0.7349415727036308):3.390700583927572):1.3896276921724962):2.82424375164004,(((((('Dacrycarpus_cinctus_0.0':0.3031505235921581,('Dacrycarpus_compactus_0.0':0.22945288342233536,'Dacrycarpus_expansus_0.0':0.22945288342233536):0.07369764016982275):0.1676295354471814,('Dacrycarpus_imbricatus_0.0':0.3125344235775424,'Dacrycarpus_kinabaluensis_0.0':0.3125344235775424):0.1582456354617971):0.426865846333916,'Dacrycarpus_vieillardii_0.0':0.8976459053732555):0.4415099106883764,'Dacrycarpus_dacrydioides_0.0':1.339155816061632):4.660844183938368,'Dacrycarpus_puertae_6.0':0.0):0.12986309675323593,((((('Dacrydium_araucarioides_0.0':1.1273908098266563,(('Dacrydium_balansae_0.0':0.3353915462863966,('Dacrydium_nausoriense_0.0':0.10983001018433546,'Dacrydium_x_0.0':0.10983001018433546):0.22556153610206114):0.11434131444500417,(('Dacrydium_guillauminii_0.0':0.1622418450232224,'Dacrydium_nidulum_0.0':0.1622418450232224):0.09367179020108216,'Dacrydium_lycopodioides_0.0':0.25591363522430455):0.19381922550709624):0.6776579490952555):0.4867834535510078,(('Dacrydium_beccarii_0.0':0.08980789121322637,'Dacrydium_elatum_0.0':0.08980789121322637):1.0309392480559456,('Dacrydium_magnum_0.0':0.09368360294196493,'Dacrydium_xanthandrum_0.0':0.09368360294196493):1.027063536327207):0.4934271241084922):0.9035613703857817,'Dacrydium_cupressinum_0.0':2.517735633763446):0.3222643662365541,'Dacrydium_rhomboideum_2.84':0.0):1.1791777030640125,('Falcatifolium_eocenica_3.72':0.0,(('Falcatifolium_falciforme_0.0':2.039584619973637,'Falcatifolium_papuanum_0.0':2.039584619973637):0.14399846940901995,'Falcatifolium_taxoides_0.0':2.183583089382657):1.5364169106173433):0.29917770306401215):2.1106853936892236):2.9120918764695842):2.1119147572876837):1.4033233728346826,('Pheroshaera_microfolius_2.84':0.4581185747051659,('Pherosphaera_fitzgeraldii_0.0':1.2840848143386445,'Pherosphaera_hookeriana_0.0':1.2840848143386445):2.0140337603665213):9.25907452864002):1.293548067055335,('Microcachrys_tetragona_0.0':6.48470629151938,'Microcacrhys_novaezelandia_2.84':3.6447062915193804):7.366034878881141):1.2537993672607541,'Saxegothaea_conspicua_0.0':15.104540537661276):2.7615726892327395,(((((('Halocarpus_bidwillii_0.0':0.10183385405262305,'Halocarpus_biformis_0.0':0.10183385405262305):0.22077689781999968,'Halocarpus_kirkii_0.0':0.3226107518726227):4.745147161339753,'Halocarpus_highstedii_2.84':2.2277579132123764):7.917875528227696,((((('Prumnopitys_andina_0.0':1.501869657993359,'Prumnopitys_taxifolia_0.0':1.501869657993359):0.21206828520504062,'Prumnopitys_montana_0.0':1.7139379431983996):4.2860620568016,'Prumnopitys_ophiensis_6.0':0.0):2.6499492938905753,(('Prumnopitys_ferruginea_0.0':3.5819670868341174,'Prumnopitys_ferruginoides_0.0':3.5819670868341174):1.6707535989434126,'Prumnopitys_ladei_0.0':5.25272068577753):3.3972286081130454):0.2787973651464384,('Sundacarpus_amarus_0.0':7.930951465445997,'Sundacarpus_anglica_4.86':3.0709514654459964):0.997795193591017):4.056886782403058):1.4545222415743169,((('Lagarostrobos_franklinii_0.0':3.511183964102225,'Lagarostrobos_marginatus_3.4':0.1111839641022252):6.233726793809955,('Manoao_colensoi_0.0':4.698785060952388,'Manoao_colensoi_fossil_3.5':1.198785060952388):5.046125696959792):3.412837254084108,'Parasitaxus_usta_0.0':13.157748011996288):1.2824076710181007):1.7703556863269831,(('Lepidothamnus_australis_12.0':0.6271234975852398,('Lepidothamnus_fonkii_0.0':3.233400108182119,('Lepidothamnus_intermedius_0.0':2.681501975562925,'Lepidothamnus_laxifolius_0.0':2.681501975562925):0.5518981326191938):9.393723389403121):1.6264173791668064,(('Phyllocladus_alpinus_0.0':1.9319540822092791,((('Phyllocladus_aspleniifolius_0.0':0.1670271786473263,'Phyllocladus_toatoa_0.0':0.1670271786473263):0.06972856522374601,'Phyllocladus_trichomanoides_0.0':0.23675574387107232):0.15261852913334398,'Phyllocladus_hypophyllus_0.0':0.3893742730044163):1.5425798092048628):2.089902166241622,'Phyllocladus_annulatus_3.3':0.7218562484509015):10.231684628301146):1.9569704925893259):1.655601857552643):7.720384037466292,'Podocarp_sp_Permian_25.5':0.08649726436030747):8.089036603488818,((((((((('Agathis_alba_0.0':0.7008692799772787,'Agathis_palmerstonii_0.0':0.7008692799772787):0.10728885964746182,('Agathis_atropurpurea_0.0':0.13302605103794699,'Agathis_microstachya_0.0':0.13302605103794699):0.6751320885867935):0.5031220343207815,((('Agathis_borneensis_0.0':0.6917975724055718,'Agathis_endertii_0.0':0.6917975724055718):0.058417346890861754,(('Agathis_dammara_0.0':0.3888747843865232,'Agathis_philippinensis_0.0':0.3888747843865232):0.1368342432466046,'Agathis_labillardierei_0.0':0.5257090276331278):0.2245058916633058):0.23612415277709498,(('Agathis_macrophylla_0.0':0.18092849361993885,('Agathis_obtusa_0.0':0.1113599929038493,'Agathis_silbae_0.0':0.1113599929038493):0.06956850071608954):0.13132772251228958,'Agathis_vitiensis_0.0':0.3122562161322284):0.6740828559413001):0.32494110187199343):0.07373969204620079,(('Agathis_lanceolata_0.0':0.7161353319914028,(('Agathis_montana_0.0':0.6400604259122842,'Agathis_ovata_0.0':0.6400604259122842):0.030860034016036875,'Agathis_moorei_0.0':0.6709204599283211):0.045214872063081724):0.3283380100841722,'Agathis_lenticula_0.0':1.044473342075575):0.3405465239161478):1.0153875391532805,'Agathis_australis_0.0':2.4004074051450033):3.0995925948549967,'Agathis_vittata_5.5':0.0):0.5917157546945093,'Wollemia_nobilis_0.0':6.091715754694509):1.1995581685544643,((('Araucaria_angustifolia_0.0':0.521100222367507,'Araucaria_araucana_0.0':0.521100222367507):1.4297887374461715,('Araucaria_bidwillii_0.0':0.7031674238881555,'Araucaria_hunsteinii_0.0':0.7031674238881555):1.247721535925523):2.5221148187895492,((((((('Araucaria_bernieri_0.0':0.17216012898806823,'Araucaria_subulata_0.0':0.17216012898806823):0.040094465187199474,'Araucaria_schmidii_0.0':0.2122545941752677):0.13252830682550376,(('Araucaria_laubenfelsii_0.0':0.06095050994445527,'Araucaria_rulei_0.0':0.06095050994445527):0.03337525572260364,'Araucaria_scopulorum_0.0':0.09432576566705891):0.25045713533371255):0.14265508185531262,'Araucaria_humboldtensis_0.0':0.4874379828560841):0.03413473490184227,('Araucaria_columnaris_0.0':0.28296352822268067,('Araucaria_luxurians_0.0':0.09659332200516571,'Araucaria_nemorosa_0.0':0.09659332200516571):0.18637020621751496):0.23860918953524568):0.02813812459126308,(('Araucaria_biramulata_0.0':0.04873687839312963,'Araucaria_montana_0.0':0.04873687839312963):0.11356659475741013,'Araucaria_muelleri_0.0':0.16230347315053975):0.3874073691986497):0.8180463309194022,('Araucaria_cunninghamii_0.0':0.5250993767501652,'Araucaria_heterophylla_0.0':0.5250993767501652):0.8426577965184264):3.105246605334636):2.818270144645746):17.33735221791824,'Araucaria_sp_19.0':5.628626141167214):9.046907726681912):2.2040320478722535);(((('Abies_0.0':6.5527121690944865,('Pseudolarix_0.0':5.7301052079194905,'Tsuga_0.0':5.7301052079194905):0.822606961174996):3.6549976880249675,'Pinus_0.0':10.207709857119454):25.32110390070683,((((('Amentotaxus_0.0':6.070253831856858,'Torreya_0.0':6.070253831856858):5.72232599026354,'Cephalotaxus_0.0':11.792579822120398):1.3672318797914507,'Austrotaxus_0.0':13.159811701911849):6.918625629242612,(('Athrotaxis_0.0':13.394657198684175,(('Juniperus_0.0':7.807320074228363,'Thuja_0.0':7.807320074228363):4.833588893251498,'Taiwania_0.0':12.640908967479861):0.7537482312043142):2.870452011702813,'Austrohamia_minuta_16.0':0.26510921038698854):3.8133281207674727):10.694530238554787,'Sciadopitys_0.0':30.772967569709248):4.755846188117037):0.3871144330871701,(((((((('Acmopyle_florinii_5.7':0.0,('Acmopyle_pancheri_0.0':3.1352260935745466,'Acmopyle_sahniana_0.0':3.1352260935745466):2.5647739064254536):5.8415478056880294,(((((((('Afrocarpus_dawei_0.0':0.00849468912415761,'Afrocarpus_usambarensis_0.0':0.00849468912415761):0.11432127567113852,'Afrocarpus_falcatus_0.0':0.12281596479529613):0.052572252072646763,'Afrocarpus_gracilior_0.0':0.1753882168679429):0.03624224264309148,'Afrocarpus_mannii_0.0':0.21163045951103437):4.78882915096857,(((('Nageia_fleuryi_0.0':0.8748060245327896,(('Nageia_formosensis_0.0':0.17402144997603103,'Nageia_nankoensis_0.0':0.17402144997603103):0.028151590782780955,'Nageia_nagi_0.0':0.20217304075881198):0.6726329837739775):0.3194405750759395,'Nageia_motleyi_0.0':1.194246599608729):0.6892992487565739,'Nageia_wallichiana_0.0':1.883545848365303):3.116454151634697,'Nageia_hainanensis_5.0':0.0):4.5961047960396684E-4):0.3419756182290907,(((('Retrophyllum_comptonii_0.0':1.440836623651614,'Retrophyllum_minus_0.0':1.440836623651614):0.3042358264694678,'Retrophyllum_rospigliosii_0.0':1.7450724501210817):1.026302101343013,'Retrophyllum_vitiense_0.0':2.7713745514640946):2.4286254485359056,'Retrophyllum_oxyphyllum_5.2':0.0):0.14243522870869452):1.0752946682549673,(((((((('Podocarpus_acutifolius_0.0':1.7748327119147238,('Podocarpus_gnidioides_0.0':1.3482969694807379,((('Podocarpus_hallii_0.0':0.016329575424898875,'Podocarpus_totara_0.0':0.016329575424898875):0.18099646775368947,'Podocarpus_nivalis_0.0':0.19732604317858835):0.05787750320677851,'Podocarpus_lawrencei_0.0':0.25520354638536685):1.093093423095371):0.42653574243398595):0.15222951324749734,'Podocarpus_nubigenus_0.0':1.9270622251622211):0.3023759050733008,('Podocarpus_salignus_0.0':1.5026211643058136,'Podocarpus_smithii_0.0':1.5026211643058136):0.7268169659297083):0.5510795489402796,(('Podocarpus_angustifolius_0.0':2.064900223210831,(((((('Podocarpus_aristulatus_0.0':0.015091085882769167,'Podocarpus_ekmanii_0.0':0.015091085882769167):0.28512313231031794,'Podocarpus_purdieanus_0.0':0.30021421819308713):0.3690815734147418,'Podocarpus_urbanii_0.0':0.6692957916078289):0.12900004635147522,(('Podocarpus_hispaniolensis_0.0':0.07970419890403813,'Podocarpus_trinitensis_0.0':0.07970419890403813):0.5224183473345683,'Podocarpus_matudae_0.0':0.6021225462386064):0.19617329172069775):0.08892365767816746,((('Podocarpus_brasiliensis_0.0':0.034741744311713146,'Podocarpus_guatemalensis_0.0':0.034741744311713146):0.3377946268179305,'Podocarpus_coriaceus_0.0':0.37253637112964366):0.4282368078902318,('Podocarpus_costaricensis_0.0':0.5567060388879846,'Podocarpus_sellowii_0.0':0.5567060388879846):0.2440671401318908):0.08644631661759616):0.9405300539119786,('Podocarpus_celatus_0.0':0.08469175831420135,'Podocarpus_oleifolius_0.0':0.08469175831420135):1.743057791235249):0.23715067366138065):0.5628987154132963,(('Podocarpus_capuronii_0.0':0.3082568298209022,'Podocarpus_madagascariensis_0.0':0.3082568298209022):0.6243671578324907,(('Podocarpus_elongatus_0.0':0.40620236029935813,('Podocarpus_latifolius_0.0':0.2723438908430973,'Podocarpus_milanjianus_0.0':0.2723438908430973):0.13385846945626084):0.2815682198035589,'Podocarpus_henkelii_0.0':0.687770580102917):0.2448534075504759):1.6951749509707343):0.15271874055167434):0.39687693318475503,('Podocarpus_lambertii_0.0':0.23981398456058822,('Podocarpus_parlatorei_0.0':0.01742329200048351,'Podocarpus_sprucei_0.0':0.01742329200048351):0.2223906925601047):2.937580627799968):0.5426053876394437,'Podocarpus_witherdenensis_3.72':0.0):0.1793326767925123,'Podocarpus_cunninghamii_0.0':3.8993326767925125):0.46150167657368124,(((((((((('Podocarpus_affinis_0.0':0.31965940075790505,'Podocarpus_annamiensis_0.0':0.31965940075790505):0.43488627679263187,((('Podocarpus_cf_0.0':0.2895321586059893,(('Podocarpus_decipiens_0.0':0.07908792803296372,'Podocarpus_pallidus_0.0':0.07908792803296372):0.03007942173809061,'Podocarpus_pilgeri_0.0':0.10916734977105433):0.18036480883493497):0.14941365980867877,'Podocarpus_salomonensis_0.0':0.43894581841466807):0.17918024054216708,('Podocarpus_spathoides_0.0':0.3371776949348774,'Podocarpus_teysmannii_0.0':0.3371776949348774):0.2809483640219577):0.13641961859370177):0.17174294204130103,((('Podocarpus_deflexus_0.0':0.02444332062612861,'Podocarpus_subtropicalis_0.0':0.02444332062612861):0.154228903050735,'Podocarpus_macrophyllus_0.0':0.1786722236768636):0.11269131277995861,'Podocarpus_thailandensis_0.0':0.2913635364568222):0.6349250831350157):0.0022239140916761047,((('Podocarpus_costalis_0.0':0.07850157784674648,'Podocarpus_gibbsiae_0.0':0.07850157784674648):0.20008665846915646,'Podocarpus_forrestii_0.0':0.27858823631590296):0.5865424571826094,('Podocarpus_fasciculus_0.0':0.5833783707506198,'Podocarpus_nakaii_0.0':0.5833783707506198):0.2817523227478925):0.0633818401850017):0.0745904527649579,((('Podocarpus_archboldii_0.0':0.12231162314171828,'Podocarpus_crassigemmis_0.0':0.12231162314171828):0.3781167017025796,(((('Podocarpus_bracteatus_0.0':0.0037621754387330143,'Podocarpus_insularis_0.0':0.0037621754387330143):0.06701398504325942,'Podocarpus_pseudobracteatus_0.0':0.07077616048199244):0.030870231334790874,'Podocarpus_degeneri_0.0':0.10164639181678331):0.39676630151246645,('Podocarpus_ramosii_0.0':0.34543139921912297,'Podocarpus_rubens_0.0':0.34543139921912297):0.1529812941101268):0.002015631515048133):0.06890806926471094,('Podocarpus_brevifolius_0.0':0.46231300551878285,('Podocarpus_ledermannii_0.0':0.3862138572098355,'Podocarpus_neriifolius_0.0':0.3862138572098355):0.07609914830894737):0.10702338859022598):0.43376659233946313):0.24345710064970194,'Podocarpus_brassii_0.0':1.246560087098174):0.1384106908637075,'Podocarpus_chingianus_0.0':1.3849707779618814):0.1836319505391737,((((((('Podocarpus_beecherae_0.0':2.3439506655412227E-4,'Podocarpus_sylvestris_0.0':2.3439506655412227E-4):0.016495110255213448,'Podocarpus_novae-caledoniae_0.0':0.01672950532176757):0.17746330456397091,'Podocarpus_decumbens_0.0':0.19419280988573848):0.6168187325004943,'Podocarpus_longifoliolatus_0.0':0.8110115423862329):0.12957420880829507,'Podocarpus_polyspermus_0.0':0.9405857511945279):0.01592640216883856,'Podocarpus_grayae_0.0':0.9565121533633665):0.16346907819551548,((('Podocarpus_elatus_0.0':0.011478165719906536,'Podocarpus_polystachyus_0.0':0.011478165719906536):0.5365595812832706,'Podocarpus_rumphii_0.0':0.5480377470031772):0.27137120209181,'Podocarpus_lucienii_0.0':0.8194089490949872):0.3005722824638948):0.4486214969421731):0.029716797682527885,'Podocarpus_dispermus_0.0':1.598319526183583):0.2470061283146745,('Podocarpus_drouynianus_0.0':1.211377158509939,'Podocarpus_spinulosus_0.0':1.211377158509939):0.6339484959883184):2.5155086988679365):2.0568955435974683):2.1327204112610385,((((('Dacrycarpus_cinctus_0.0':0.3978868403458857,('Dacrycarpus_compactus_0.0':0.031043907143767036,'Dacrycarpus_expansus_0.0':0.031043907143767036):0.36684293320211864):0.20322932420822443,('Dacrycarpus_imbricatus_0.0':0.2040934283691063,'Dacrycarpus_kinabaluensis_0.0':0.2040934283691063):0.39702273618500383):0.9243772692407222,('Dacrycarpus_dacrydioides_0.0':1.3342857126785457,'Dacrycarpus_vieillardii_0.0':1.3342857126785457):0.1912077211162866):4.474506566205168,'Dacrycarpus_puertae_6.0':0.0):0.7675615057183212,((((('Dacrydium_araucarioides_0.0':1.1137897918020352,(((('Dacrydium_balansae_0.0':0.2292593295158785,'Dacrydium_lycopodioides_0.0':0.2292593295158785):0.04293939330635574,'Dacrydium_nausoriense_0.0':0.27219872282223423):0.05194248126581996,('Dacrydium_nidulum_0.0':0.24522733002282998,'Dacrydium_x_0.0':0.24522733002282998):0.07891387406522421):0.07680442627967321,'Dacrydium_guillauminii_0.0':0.4009456303677274):0.7128441614343077):0.41365490894012136,(('Dacrydium_beccarii_0.0':0.023312782772011962,'Dacrydium_elatum_0.0':0.023312782772011962):1.2067960106866347,('Dacrydium_magnum_0.0':0.03089769810011098,'Dacrydium_xanthandrum_0.0':0.03089769810011098):1.1992110953585355):0.29733590728351):0.28769916738023893,'Dacrydium_cupressinum_0.0':1.8151438681223955):1.074562568612219,'Dacrydium_rhomboideum_2.84':0.04970643673461472):1.0577799133110375,('Falcatifolium_eocenica_3.72':0.0,(('Falcatifolium_falciforme_0.0':2.8791283294494385,'Falcatifolium_taxoides_0.0':2.8791283294494385):0.36713216315788033,'Falcatifolium_papuanum_0.0':3.246260492607319):0.47373950739268134):0.22748635004565188):2.820075155672669):1.7828888025063794):2.991097497463329):1.3522682882921053,('Pheroshaera_microfolius_2.84':7.681896730314872,('Pherosphaera_fitzgeraldii_0.0':1.4389341420155952,'Pherosphaera_hookeriana_0.0':1.4389341420155952):9.082962588299276):2.3719193636652633):0.8108925396359474,('Microcachrys_tetragona_0.0':9.444837948726077,'Microcacrhys_novaezelandia_2.84':6.604837948726077):4.259870684890005):0.9847775041566837,'Saxegothaea_conspicua_0.0':14.689486137772766):2.051925751020095,(((((('Halocarpus_bidwillii_0.0':0.09974668031723091,'Halocarpus_kirkii_0.0':0.09974668031723091):0.4755368754542121,'Halocarpus_biformis_0.0':0.575283555771443):6.005419628343327,'Halocarpus_highstedii_2.84':3.7407031841147704):7.813127974776976,((('Prumnopitys_andina_0.0':3.0539958083095198,('Prumnopitys_montana_0.0':1.596587265837916,'Prumnopitys_taxifolia_0.0':1.596587265837916):1.4574085424716037):5.524272509830132,((('Prumnopitys_ferruginea_0.0':3.291724755208671,'Prumnopitys_ferruginoides_0.0':3.291724755208671):1.8654012537578781,'Prumnopitys_ladei_0.0':5.157126008966549):1.180600513078196,'Prumnopitys_ophiensis_6.0':0.3377265220447452):2.240541796094906):1.085759855252812,('Sundacarpus_amarus_0.0':4.86,'Sundacarpus_anglica_4.86':0.0):4.804028173392463):4.729802985499283):0.07806216455059989,((('Lagarostrobos_franklinii_0.0':6.524881962715526,'Lagarostrobos_marginatus_3.4':3.1248819627155258):3.526978967448951,('Manoao_colensoi_0.0':5.109490805539219,'Manoao_colensoi_fossil_3.5':1.6094908055392194):4.942370124625257):3.311669800855455,'Parasitaxus_usta_0.0':13.363530731019932):1.1083625924224147):1.2290422414387354,(('Lepidothamnus_australis_12.0':0.943547054381126,('Lepidothamnus_fonkii_0.0':3.88797771081444,('Lepidothamnus_intermedius_0.0':2.674131596550776,'Lepidothamnus_laxifolius_0.0':2.674131596550776):1.213846114263664):9.055569343566686):0.589674601716963,((('Phyllocladus_alpinus_0.0':0.45884462694327444,('Phyllocladus_hypophyllus_0.0':0.13249410400385397,'Phyllocladus_trichomanoides_0.0':0.13249410400385397):0.32635052293942046):0.09756583224159765,('Phyllocladus_aspleniifolius_0.0':0.08918219175458104,'Phyllocladus_toatoa_0.0':0.08918219175458104):0.46722826743029106):4.684009670462139,'Phyllocladus_annulatus_3.3':1.940420129647011):8.292801526451079):2.167713908782993):1.0404763239117791):10.032436745637984,'Podocarp_sp_Permian_25.5':1.2738486344308448):6.754105888372923,(((((((((('Agathis_alba_0.0':0.2979755999550551,'Agathis_palmerstonii_0.0':0.2979755999550551):0.1254690511440542,(('Agathis_atropurpurea_0.0':0.09710407084135957,'Agathis_microstachya_0.0':0.09710407084135957):0.061449592053617566,'Agathis_philippinensis_0.0':0.15855366289497713):0.2648909882041322):0.2752253248642039,('Agathis_macrophylla_0.0':0.2907273052864483,('Agathis_obtusa_0.0':0.02126884510997017,('Agathis_silbae_0.0':0.01803807774702091,'Agathis_vitiensis_0.0':0.01803807774702091):0.00323076736294926):0.2694584601764781):0.40794267067686496):0.35932328062875607,('Agathis_lanceolata_0.0':0.6188313205054453,(('Agathis_montana_0.0':0.5415806736870536,'Agathis_moorei_0.0':0.5415806736870536):0.033551089407033996,'Agathis_ovata_0.0':0.5751317630940876):0.04369955741135767):0.439161936086624):0.01702663961249562,(('Agathis_borneensis_0.0':0.7046423567121554,(('Agathis_dammara_0.0':0.27401903363223656,'Agathis_labillardierei_0.0':0.27401903363223656):0.2678771954879072,'Agathis_endertii_0.0':0.5418962291201438):0.16274612759201157):0.060827234956398635,'Agathis_lenticula_0.0':0.765469591668554):0.30955030453601096):1.0742817595967473,'Agathis_australis_0.0':2.1493016558013123):3.3660844792887827,'Agathis_vittata_5.5':0.01538613509009501):0.08992265193050564,'Wollemia_nobilis_0.0':5.605308787020601):1.2710163133037033,((('Araucaria_angustifolia_0.0':0.6151802096366206,'Araucaria_araucana_0.0':0.6151802096366206):1.1271784343626288,('Araucaria_bidwillii_0.0':0.6511510318191561,'Araucaria_hunsteinii_0.0':0.6511510318191561):1.091207612180093):2.8026865359061097,(((((('Araucaria_bernieri_0.0':0.1664654028788176,'Araucaria_subulata_0.0':0.1664654028788176):0.18718314386704002,'Araucaria_schmidii_0.0':0.3536485467458576):0.04631791504055449,'Araucaria_scopulorum_0.0':0.3999664617864121):0.2037316465837678,((('Araucaria_biramulata_0.0':0.04922950698987407,'Araucaria_montana_0.0':0.04922950698987407):0.12135067172663899,'Araucaria_muelleri_0.0':0.17058017871651307):0.36768663687867953,('Araucaria_humboldtensis_0.0':0.5004504210874393,('Araucaria_laubenfelsii_0.0':0.26593013595486004,'Araucaria_rulei_0.0':0.26593013595486004):0.23452028513257928):0.037816394507753315):0.06543129277498727):0.22704948514062717,(('Araucaria_columnaris_0.0':0.29875937436616645,'Araucaria_nemorosa_0.0':0.29875937436616645):0.017187646726820383,'Araucaria_luxurians_0.0':0.31594702109298684):0.5148005724178202):0.760919133589498,('Araucaria_cunninghamii_0.0':0.2780976528726627,'Araucaria_heterophylla_0.0':0.2780976528726627):1.3135690742276425):2.9533784528050537):2.331279920418945):15.092095941900034,'Araucaria_sp_19.0':2.968421042224339):11.559533480579429):2.3879736681096873);((((('Abies_0.0':6.159726490673506,'Tsuga_0.0':6.159726490673506):0.4742562566115822,'Pseudolarix_0.0':6.6339827472850885):4.547301507818673,'Pinus_0.0':11.181284255103762):25.45705780074065,((((('Amentotaxus_0.0':4.62349149132774,'Torreya_0.0':4.62349149132774):8.091207153777304,'Cephalotaxus_0.0':12.714698645105045):0.8000249369867483,'Austrotaxus_0.0':13.514723582091793):7.053552695735277,((('Athrotaxis_0.0':11.09234514023884,'Taiwania_0.0':11.09234514023884):2.393322858826725,('Juniperus_0.0':7.096996958285268,'Thuja_0.0':7.096996958285268):6.388671040780298):4.29593010284513,'Austrohamia_minuta_16.0':1.7815981019106957):2.786678175916375):11.726789902025974,'Sciadopitys_0.0':32.295066179853045):4.343275875991367):0.015647333057103197,(((((((('Acmopyle_florinii_5.7':5.827441328670612,('Acmopyle_pancheri_0.0':3.3771180156725435,'Acmopyle_sahniana_0.0':3.3771180156725435):8.150323312998069):0.011250712149385222,((((((('Afrocarpus_dawei_0.0':0.12635263550990994,('Afrocarpus_falcatus_0.0':0.10177652429620042,'Afrocarpus_usambarensis_0.0':0.10177652429620042):0.02457611121370952):0.09390468706866115,'Afrocarpus_mannii_0.0':0.22025732257857109):0.09082845606984705,'Afrocarpus_gracilior_0.0':0.31108577864841813):4.709081767904825,(((('Nageia_fleuryi_0.0':0.6807370334090629,(('Nageia_formosensis_0.0':0.03539718882146943,'Nageia_nankoensis_0.0':0.03539718882146943):0.3352722023264153,'Nageia_nagi_0.0':0.3706693911478847):0.31006764226117817):0.8759402016802081,'Nageia_motleyi_0.0':1.556677235089271):0.7044808274575456,'Nageia_wallichiana_0.0':2.2611580625468166):2.7388419374531834,'Nageia_hainanensis_5.0':0.0):0.020167546553243376):0.45320897964743967,(((('Retrophyllum_comptonii_0.0':1.2027505128421387,'Retrophyllum_minus_0.0':1.2027505128421387):0.43811820809292157,'Retrophyllum_rospigliosii_0.0':1.6408687209350603):1.446063770276334,'Retrophyllum_vitiense_0.0':3.0869324912113942):2.113067508788606,'Retrophyllum_oxyphyllum_5.2':0.0):0.27337652620068287):0.9170487738410582,((((((((('Podocarpus_acutifolius_0.0':1.8750191065358655,('Podocarpus_gnidioides_0.0':1.3036649003062448,((('Podocarpus_hallii_0.0':0.08584918862040157,'Podocarpus_totara_0.0':0.08584918862040157):0.38926805590122726,'Podocarpus_nivalis_0.0':0.47511724452162885):0.08024693827122698,'Podocarpus_lawrencei_0.0':0.5553641827928558):0.748300717513389):0.5713542062296206):0.10958296477149121,'Podocarpus_nubigenus_0.0':1.9846020713073567):0.17352194383837238,('Podocarpus_salignus_0.0':1.4852876874484056,'Podocarpus_smithii_0.0':1.4852876874484056):0.6728363276973235):0.07583508355441415,('Podocarpus_angustifolius_0.0':2.0113294893744307,((((('Podocarpus_aristulatus_0.0':0.00841308078341153,'Podocarpus_ekmanii_0.0':0.00841308078341153):0.14218672005032756,'Podocarpus_purdieanus_0.0':0.15059980083373908):0.3462713104457422,'Podocarpus_urbanii_0.0':0.4968711112794813):0.45816028255272173,((((('Podocarpus_brasiliensis_0.0':0.11191695114052817,'Podocarpus_guatemalensis_0.0':0.11191695114052817):0.31125309480786134,'Podocarpus_coriaceus_0.0':0.42317004594838953):0.11291057908104646,('Podocarpus_costaricensis_0.0':0.3503010176814375,'Podocarpus_sellowii_0.0':0.3503010176814375):0.18577960734799848):0.3996365992336126,('Podocarpus_hispaniolensis_0.0':0.34605987190825344,'Podocarpus_trinitensis_0.0':0.34605987190825344):0.5896573523547952):0.01413202760612764,'Podocarpus_matudae_0.0':0.9498492518691762):0.005182141963026798):0.7006655547938543,('Podocarpus_celatus_0.0':0.056090454195191985,'Podocarpus_oleifolius_0.0':0.056090454195191985):1.5996064944308652):0.35563254074837336):0.22262960932571252):0.056055714141165947,(('Podocarpus_capuronii_0.0':0.44408344485107126,'Podocarpus_madagascariensis_0.0':0.44408344485107126):0.6957808777854999,(('Podocarpus_elongatus_0.0':0.21127728583715735,('Podocarpus_latifolius_0.0':0.12488805409005865,'Podocarpus_milanjianus_0.0':0.12488805409005865):0.0863892317470987):0.21020953841493503,'Podocarpus_henkelii_0.0':0.4214868242520924):0.7183774983844788):1.150150490204738):0.26004962138404863,('Podocarpus_lambertii_0.0':0.1411777646276833,('Podocarpus_parlatorei_0.0':0.055683711926269454,'Podocarpus_sprucei_0.0':0.055683711926269454):0.08549405270141386):2.4088866695976745):1.1699355657746424,'Podocarpus_witherdenensis_3.72':0.0):0.005188435125609292,'Podocarpus_cunninghamii_0.0':3.7251884351256095):0.8424943519518617,(((((((('Podocarpus_affinis_0.0':0.6057239091167221,('Podocarpus_annamiensis_0.0':0.3603990115366006,(((('Podocarpus_bracteatus_0.0':0.0738838614355759,'Podocarpus_insularis_0.0':0.0738838614355759):0.03193864012955479,'Podocarpus_pseudobracteatus_0.0':0.10582250156513069):0.11261026486492716,'Podocarpus_cf_0.0':0.21843276643005785):0.045418308517024414,('Podocarpus_pallidus_0.0':0.030552197156194224,'Podocarpus_pilgeri_0.0':0.030552197156194224):0.23329887779088804):0.09654793658951832):0.24532489758012155):0.17232089242616777,(((('Podocarpus_costalis_0.0':0.12700534583291262,'Podocarpus_nakaii_0.0':0.12700534583291262):0.4574656818189638,('Podocarpus_fasciculus_0.0':0.17304288218632094,('Podocarpus_forrestii_0.0':0.10929562687498323,'Podocarpus_gibbsiae_0.0':0.10929562687498323):0.06374725531133771):0.4114281454655555):0.05721204139223568,((('Podocarpus_deflexus_0.0':0.0026329481544676092,'Podocarpus_subtropicalis_0.0':0.0026329481544676092):0.08160580845798225,'Podocarpus_macrophyllus_0.0':0.08423875661244987):0.09337182914000464,'Podocarpus_thailandensis_0.0':0.1776105857524545):0.4640724832916576):0.03547390994844757,((('Podocarpus_decipiens_0.0':0.22537499079371162,'Podocarpus_degeneri_0.0':0.22537499079371162):0.20451775849286505,'Podocarpus_salomonensis_0.0':0.42989274928657667):0.1720231846634716,('Podocarpus_spathoides_0.0':0.3382648188077898,'Podocarpus_teysmannii_0.0':0.3382648188077898):0.2636511151422585):0.07524104504251139):0.10088782255033024):0.06210118757233585,(((('Podocarpus_archboldii_0.0':0.2759393240976769,'Podocarpus_ledermannii_0.0':0.2759393240976769):0.22049073311272527,'Podocarpus_brevifolius_0.0':0.4964300572104022):0.30462937833459885,'Podocarpus_neriifolius_0.0':0.801059435545001):0.0012199058398356666,('Podocarpus_crassigemmis_0.0':0.726466485520811,('Podocarpus_ramosii_0.0':0.17784638596505004,'Podocarpus_rubens_0.0':0.17784638596505004):0.5486200995557609):0.07581285586402575):0.03786664773038906):0.03201300799861784,'Podocarpus_brassii_0.0':0.8721589971138436):0.09799111815694372,'Podocarpus_chingianus_0.0':0.9701501152707873):0.17355147759170564,'Podocarpus_dispermus_0.0':1.143701592862493):0.2243531988101073,(((((('Podocarpus_beecherae_0.0':0.05478843478044118,'Podocarpus_sylvestris_0.0':0.05478843478044118):0.04417172249629803,'Podocarpus_novae-caledoniae_0.0':0.09896015727673921):0.6013791031321626,('Podocarpus_decumbens_0.0':0.5246218651876818,'Podocarpus_polyspermus_0.0':0.5246218651876818):0.17571739522121999):0.037449252192460425,'Podocarpus_longifoliolatus_0.0':0.7377885126013622):0.12734748169754184,'Podocarpus_grayae_0.0':0.8651359942989041):0.3073021932282711,((('Podocarpus_elatus_0.0':0.0251854590221337,'Podocarpus_polystachyus_0.0':0.0251854590221337):0.12914061266312954,'Podocarpus_rumphii_0.0':0.15432607168526324):0.6191251762497176,'Podocarpus_lucienii_0.0':0.7734512479349809):0.39898693959219433):0.19561660414542503):0.13912775178737902,('Podocarpus_drouynianus_0.0':0.9415511720563795,'Podocarpus_spinulosus_0.0':0.9415511720563795):0.5656313714035998):3.0605002436174917):1.82274251296427):2.403139797740039,(((((('Dacrycarpus_cinctus_0.0':0.3147859156903222,('Dacrycarpus_compactus_0.0':0.007538591009091822,'Dacrycarpus_expansus_0.0':0.007538591009091822):0.3072473246812304):0.2298756130306947,('Dacrycarpus_imbricatus_0.0':0.3218263936679421,'Dacrycarpus_kinabaluensis_0.0':0.3218263936679421):0.22283513505307484):1.0511074488243008,'Dacrycarpus_vieillardii_0.0':1.5957689775453177):0.6252952366599054,'Dacrycarpus_dacrydioides_0.0':2.221064214205223):4.40857730250741,'Dacrycarpus_puertae_6.0':0.629641516712633):0.2216146301648907,((((('Dacrydium_araucarioides_0.0':0.5842818513688576,(('Dacrydium_balansae_0.0':0.2082171333227747,(('Dacrydium_nausoriense_0.0':0.09451705403007764,'Dacrydium_x_0.0':0.09451705403007764):0.10220813492155105,'Dacrydium_nidulum_0.0':0.1967251889516287):0.011491944371146007):0.3188813081494264,('Dacrydium_guillauminii_0.0':0.21305036059399382,'Dacrydium_lycopodioides_0.0':0.21305036059399382):0.31404808087820724):0.05718340989665649):0.5422490792449132,(('Dacrydium_beccarii_0.0':0.44146426731112787,'Dacrydium_elatum_0.0':0.44146426731112787):0.2631054389077646,('Dacrydium_magnum_0.0':0.038876843192765013,'Dacrydium_xanthandrum_0.0':0.038876843192765013):0.6656928630261275):0.42196122439487826):0.6543918904352097,'Dacrydium_cupressinum_0.0':1.7809228210489805):1.0590771789510194,'Dacrydium_rhomboideum_2.84':0.0):1.3414689090171876,('Falcatifolium_eocenica_3.72':0.0,('Falcatifolium_falciforme_0.0':1.383708333454218,('Falcatifolium_papuanum_0.0':1.1604512413730732,'Falcatifolium_taxoides_0.0':1.1604512413730732):0.22325709208114475):2.3362916665457822):0.4614689090171873):2.6697872378603362):1.9423089509042564):2.7451269430382172):2.079356852880638,('Pheroshaera_microfolius_2.84':1.4182623932378347,('Pherosphaera_fitzgeraldii_0.0':2.40241770243711,'Pherosphaera_hookeriana_0.0':2.40241770243711):1.8558446908007245):9.3597865004628):0.8021618734587719,('Microcachrys_tetragona_0.0':8.161296953342447,'Microcacrhys_novaezelandia_2.84':5.321296953342447):6.25891381381696):1.3732616998947584,'Saxegothaea_conspicua_0.0':15.793472467054166):2.1598870200681546,((((('Halocarpus_bidwillii_0.0':0.3476043071558862,'Halocarpus_kirkii_0.0':0.3476043071558862):0.22204749804144497,'Halocarpus_biformis_0.0':0.5696518051973312):2.994963386352752,'Halocarpus_highstedii_2.84':0.7246151915500834):11.20082709743511,(((('Lagarostrobos_franklinii_0.0':6.433653138416787,'Lagarostrobos_marginatus_3.4':3.033653138416787):2.842767919718302,('Manoao_colensoi_0.0':8.795933298917177,'Manoao_colensoi_fossil_3.5':5.295933298917177):0.48048775921791176):3.5757982084309603,'Parasitaxus_usta_0.0':12.852219266566049):1.7863490818157697,((('Prumnopitys_andina_0.0':2.4478415801589697,('Prumnopitys_montana_0.0':0.6347106584504497,'Prumnopitys_taxifolia_0.0':0.6347106584504497):1.8131309217085199):5.488527727257322,((('Prumnopitys_ferruginea_0.0':3.1293409854998835,'Prumnopitys_ferruginoides_0.0':3.1293409854998835):1.5341089617642343,'Prumnopitys_ladei_0.0':4.663449947264118):1.3746537421271716,'Prumnopitys_ophiensis_6.0':0.038103689391289386):1.898265618025003):1.017087812229006,('Sundacarpus_amarus_0.0':7.347095025741085,'Sundacarpus_anglica_4.86':2.487095025741085):1.6063620939042131):5.68511122873652):0.12687394060337276):1.5638454845984207,(('Lepidothamnus_australis_12.0':0.3553176682437922,(('Lepidothamnus_fonkii_0.0':2.185819944132872,'Lepidothamnus_intermedius_0.0':2.185819944132872):1.077192260876188,'Lepidothamnus_laxifolius_0.0':3.2630122050090598):9.092305463234732):2.1528919543445344,(('Phyllocladus_alpinus_0.0':1.1490500385533766,((('Phyllocladus_aspleniifolius_0.0':0.008858296914617638,'Phyllocladus_toatoa_0.0':0.008858296914617638):0.06080299668855741,'Phyllocladus_hypophyllus_0.0':0.06966129360317505):0.07793877748329367,'Phyllocladus_trichomanoides_0.0':0.14760007108646872):1.001449967466908):4.20891421546218,'Phyllocladus_annulatus_3.3':2.0579642540155563):9.15024536857277):1.8210781509952856):1.624071713538708):8.339098396205738,'Podocarp_sp_Permian_25.5':0.7924578833280584):8.518012937331616,((((((((('Agathis_alba_0.0':0.2831286572898639,'Agathis_palmerstonii_0.0':0.2831286572898639):0.34955897362142063,(('Agathis_atropurpurea_0.0':0.17875530259623193,'Agathis_microstachya_0.0':0.17875530259623193):0.31684948733027596,'Agathis_philippinensis_0.0':0.4956047899265079):0.13708284098477663):0.5911335157082676,(('Agathis_lanceolata_0.0':0.7713697757238498,(('Agathis_montana_0.0':0.5929185920416888,'Agathis_moorei_0.0':0.5929185920416888):0.005504179945102883,'Agathis_ovata_0.0':0.5984227719867917):0.17294700373705807):0.30807765459765046,'Agathis_lenticula_0.0':1.0794474303215003):0.14437371629805185):0.022623670255593087,((('Agathis_borneensis_0.0':0.4475976250861106,('Agathis_dammara_0.0':0.08813299504211165,'Agathis_labillardierei_0.0':0.08813299504211165):0.359464630043999):0.3177900603795832,'Agathis_endertii_0.0':0.7653876854656938):0.2588772950604661,('Agathis_macrophylla_0.0':0.5823115319926215,(('Agathis_obtusa_0.0':0.12073905041503577,'Agathis_silbae_0.0':0.12073905041503577):0.03866732101817791,'Agathis_vitiensis_0.0':0.15940637143321368):0.42290516055940786):0.44195344853353835):0.2221798363489853):0.8272667192197103,'Agathis_australis_0.0':2.0737115360948555):3.4262884639051445,'Agathis_vittata_5.5':0.0):0.32841866121147945,'Wollemia_nobilis_0.0':5.8284186612114794):1.0011448694925864,((('Araucaria_angustifolia_0.0':0.30843245345310505,'Araucaria_araucana_0.0':0.30843245345310505):1.6462940458980666,('Araucaria_bidwillii_0.0':0.8313075943741696,'Araucaria_hunsteinii_0.0':0.8313075943741696):1.1234189049770023):2.8711186079592173,(((((('Araucaria_bernieri_0.0':0.3814446833762848,('Araucaria_scopulorum_0.0':0.2788026866443339,'Araucaria_subulata_0.0':0.2788026866443339):0.1026419967319509):0.0801231462264469,'Araucaria_schmidii_0.0':0.4615678296027317):0.05935646134969508,('Araucaria_columnaris_0.0':0.1987779153720588,('Araucaria_luxurians_0.0':0.17881234920490888,'Araucaria_nemorosa_0.0':0.17881234920490888):0.019965566167149923):0.32214637558036796):0.004544911776287464,'Araucaria_humboldtensis_0.0':0.5254692027287142):0.030061280588383754,(('Araucaria_biramulata_0.0':0.05386897828850313,('Araucaria_montana_0.0':0.053286915533628985,'Araucaria_muelleri_0.0':0.053286915533628985):5.820627548741436E-4):0.34136746207946633,('Araucaria_laubenfelsii_0.0':0.36336836933048633,'Araucaria_rulei_0.0':0.36336836933048633):0.031868071037483126):0.16029404294912852):0.8391228823296957,('Araucaria_cunninghamii_0.0':0.5216445393811351,'Araucaria_heterophylla_0.0':0.5216445393811351):0.8730088262656586):3.4311917416635955):2.0037184233936767):15.81071639131543,'Araucaria_sp_19.0':3.640279922019495):12.170190898640179):1.8435185682418407);(((('Abies_0.0':6.375766107804915,('Pseudolarix_0.0':5.9583978475040364,'Tsuga_0.0':5.9583978475040364):0.41736826030087837):4.485707024578322,'Pinus_0.0':10.861473132383237):25.506316295764805,(((((('Amentotaxus_0.0':4.434347898899955,'Torreya_0.0':4.434347898899955):6.711442047041074,'Cephalotaxus_0.0':11.14578994594103):1.5352747039447951,'Austrotaxus_0.0':12.681064649885824):4.569829281905841,'Austrohamia_minuta_16.0':1.2508939317916656):3.3645469332906615,(('Athrotaxis_0.0':12.360981521644328,('Juniperus_0.0':6.614723482226176,'Thuja_0.0':6.614723482226176):5.746258039418152):0.9485683854376692,'Taiwania_0.0':13.309549907081998):7.3058909580003295):10.212696792003694,'Sciadopitys_0.0':30.82813765708602):5.539651771062022):0.7235354515104646,(((((((('Acmopyle_florinii_5.7':0.8006133985545532,('Acmopyle_pancheri_0.0':3.397450296352923,'Acmopyle_sahniana_0.0':3.397450296352923):3.10316310220163):4.770707686756427,(((((('Afrocarpus_dawei_0.0':0.3180255776127583,('Afrocarpus_falcatus_0.0':0.284922488803918,'Afrocarpus_usambarensis_0.0':0.284922488803918):0.033103088808840275):0.2850768971091179,('Afrocarpus_gracilior_0.0':0.37022361521818287,'Afrocarpus_mannii_0.0':0.37022361521818287):0.2328788595036933):4.426394822772377,((('Nageia_fleuryi_0.0':1.4187531715291546,(('Nageia_formosensis_0.0':0.024485557687570225,'Nageia_nankoensis_0.0':0.024485557687570225):0.6393105663570521,'Nageia_nagi_0.0':0.6637961240446223):0.7549570474845323):0.9873533102604104,('Nageia_motleyi_0.0':1.526358039164027,'Nageia_wallichiana_0.0':1.526358039164027):0.879748442625538):2.593893518210435,'Nageia_hainanensis_5.0':0.0):0.02949729749425245):0.5712661834379107,(((('Retrophyllum_comptonii_0.0':1.5438591207373835,'Retrophyllum_minus_0.0':1.5438591207373835):1.1413440683213114,'Retrophyllum_vitiense_0.0':2.685203189058695):0.610243768884636,'Retrophyllum_rospigliosii_0.0':3.295446957943331):1.9045530420566692,'Retrophyllum_oxyphyllum_5.2':0.0):0.40076348093216296):0.45593393725651854,(((('Podocarpus_acutifolius_0.0':3.482840043893231,(((('Podocarpus_angustifolius_0.0':1.8981744408659464,((((('Podocarpus_aristulatus_0.0':0.11430972149325264,'Podocarpus_ekmanii_0.0':0.11430972149325264):0.2045322218312144,'Podocarpus_purdieanus_0.0':0.318841943324467):0.2267924846829794,'Podocarpus_urbanii_0.0':0.5456344280074464):0.474297443481995,((((('Podocarpus_brasiliensis_0.0':8.541373516934428E-5,'Podocarpus_guatemalensis_0.0':8.541373516934428E-5):0.28417600173604946,'Podocarpus_sellowii_0.0':0.2842614154712188):0.10234000135267296,'Podocarpus_costaricensis_0.0':0.38660141682389176):0.38938469312162344,'Podocarpus_coriaceus_0.0':0.7759861099455152):0.21497084434691727,(('Podocarpus_hispaniolensis_0.0':0.24237159297022548,'Podocarpus_trinitensis_0.0':0.24237159297022548):0.3321350378691247,'Podocarpus_matudae_0.0':0.5745066308393502):0.4164503234530823):0.028974917197008954):0.7328199815400718,('Podocarpus_celatus_0.0':0.07456859681719274,'Podocarpus_oleifolius_0.0':0.07456859681719274):1.6781832562123205):0.14542258783643325):0.5897783389374611,(((('Podocarpus_capuronii_0.0':0.30341860548992233,'Podocarpus_madagascariensis_0.0':0.30341860548992233):0.4535195425240756,(('Podocarpus_elongatus_0.0':0.2544898760182,('Podocarpus_latifolius_0.0':0.22253808659074764,'Podocarpus_milanjianus_0.0':0.22253808659074764):0.03195178942745236):0.3466594177878834,'Podocarpus_henkelii_0.0':0.6011492938060834):0.15578885420791455):0.8676343372039449,('Podocarpus_lambertii_0.0':0.06378121033196021,('Podocarpus_parlatorei_0.0':0.05314546151081979,'Podocarpus_sprucei_0.0':0.05314546151081979):0.010635748821140427):1.5607912748859827):0.3047560447500195,'Podocarpus_nubigenus_0.0':1.9293285299679623):0.5586242498354452):0.15647028103705152,('Podocarpus_gnidioides_0.0':0.9961543246882754,(('Podocarpus_hallii_0.0':0.032688468332066276,'Podocarpus_totara_0.0':0.032688468332066276):0.5082366729422138,('Podocarpus_lawrencei_0.0':0.33076326901612507,'Podocarpus_nivalis_0.0':0.33076326901612507):0.21016187225815497):0.4552291834139953):1.6482687361521837):0.11314757977127687,('Podocarpus_salignus_0.0':1.493680068193634,'Podocarpus_smithii_0.0':1.493680068193634):1.263890572418102):0.7252694032814953):0.237159956106769,'Podocarpus_witherdenensis_3.72':0.0):0.024558032793621898,'Podocarpus_cunninghamii_0.0':3.744558032793622):0.5427185790715066,(((((((((((('Podocarpus_affinis_0.0':0.07623524645256469,'Podocarpus_decipiens_0.0':0.07623524645256469):0.24253599047171948,(((('Podocarpus_annamiensis_0.0':0.10056645342454712,'Podocarpus_degeneri_0.0':0.10056645342454712):0.008266972807008707,'Podocarpus_pilgeri_0.0':0.10883342623155583):0.040148973275133046,'Podocarpus_pallidus_0.0':0.14898239950668887):0.09712735334622605,'Podocarpus_cf_0.0':0.24610975285291492):0.07266148407136924):0.11989377394061168,(('Podocarpus_bracteatus_0.0':0.020216251432641375,'Podocarpus_insularis_0.0':0.020216251432641375):0.3652107522914299,'Podocarpus_pseudobracteatus_0.0':0.3854270037240713):0.05323800714082455):0.031180580802160907,'Podocarpus_ramosii_0.0':0.46984559166705675):0.18332189674498423,(('Podocarpus_costalis_0.0':0.4833728877695897,(((('Podocarpus_deflexus_0.0':0.1772154497865542,('Podocarpus_subtropicalis_0.0':0.16361616070946183,'Podocarpus_thailandensis_0.0':0.16361616070946183):0.013599289077092375):0.03522166637327326,'Podocarpus_macrophyllus_0.0':0.21243711615982747):0.09375836747936345,('Podocarpus_gibbsiae_0.0':0.13716481580295478,'Podocarpus_nakaii_0.0':0.13716481580295478):0.16903066783623613):0.10049021319730495,('Podocarpus_fasciculus_0.0':0.07401475532281417,'Podocarpus_forrestii_0.0':0.07401475532281417):0.3326709415136817):0.07668719093309384):0.1280963445012437,('Podocarpus_salomonensis_0.0':0.5367920537264327,('Podocarpus_spathoides_0.0':0.2792415431842003,'Podocarpus_teysmannii_0.0':0.2792415431842003):0.2575505105422324):0.0746771785444007):0.04169825614120759):0.01136645014348514,((('Podocarpus_archboldii_0.0':0.0014305675875045532,'Podocarpus_ledermannii_0.0':0.0014305675875045532):0.5106676258110263,'Podocarpus_neriifolius_0.0':0.5120981933985309):0.1465189937814444,('Podocarpus_brevifolius_0.0':0.5083472672333542,'Podocarpus_rubens_0.0':0.5083472672333542):0.1502699199466211):0.0059167513755508105):0.08213990604872967,'Podocarpus_crassigemmis_0.0':0.7466738446042558):0.2201410351607489,'Podocarpus_brassii_0.0':0.9668148797650047):0.16768588935984474,'Podocarpus_chingianus_0.0':1.1345007691248494):0.08570236230604666,(((('Podocarpus_beecherae_0.0':0.0726710168015077,'Podocarpus_sylvestris_0.0':0.0726710168015077):0.010062693719274873,'Podocarpus_novae-caledoniae_0.0':0.08273371052078257):0.6766999974425342,(('Podocarpus_decumbens_0.0':0.2619376850847147,'Podocarpus_polyspermus_0.0':0.2619376850847147):0.26090801764495053,('Podocarpus_grayae_0.0':0.4488015481598386,'Podocarpus_longifoliolatus_0.0':0.4488015481598386):0.07404415456982666):0.23658800523365153):0.3451706970796794,((('Podocarpus_elatus_0.0':0.14337568108765616,'Podocarpus_polystachyus_0.0':0.14337568108765616):0.3419005373730146,'Podocarpus_rumphii_0.0':0.4852762184606708):0.28236299066905357,'Podocarpus_lucienii_0.0':0.7676392091297244):0.3369651959132718):0.11559872638789992):0.0676799325325661,('Podocarpus_drouynianus_0.0':0.6374651851831774,'Podocarpus_spinulosus_0.0':0.6374651851831774):0.6504178787802848):6.36602428958799E-4,'Podocarpus_dispermus_0.0':1.288519666392421):2.9987569454727074):1.769420806323553):2.3777639420676273,(((((('Dacrycarpus_cinctus_0.0':0.26121807063580993,('Dacrycarpus_compactus_0.0':0.03152603859399465,'Dacrycarpus_expansus_0.0':0.03152603859399465):0.22969203204181526):0.20593863440381582,('Dacrycarpus_imbricatus_0.0':0.19795489626309884,'Dacrycarpus_kinabaluensis_0.0':0.19795489626309884):0.2692018087765269):0.49137392372679806,'Dacrycarpus_dacrydioides_0.0':0.9585306287664238):0.5647590562967039,'Dacrycarpus_vieillardii_0.0':1.5232896850631277):4.476710314936872,'Dacrycarpus_puertae_6.0':0.0):0.4323055428654756,(((((('Dacrydium_araucarioides_0.0':0.7810440596552731,'Dacrydium_nidulum_0.0':0.7810440596552731):0.2744665624163741,(('Dacrydium_balansae_0.0':0.21522908408057642,'Dacrydium_nausoriense_0.0':0.21522908408057642):0.33031659612036557,(('Dacrydium_guillauminii_0.0':0.04811626238796684,'Dacrydium_lycopodioides_0.0':0.04811626238796684):0.18155617687160383,'Dacrydium_x_0.0':0.22967243925957068):0.31587324094137126):0.5099649418707053):0.22080810289417707,(('Dacrydium_beccarii_0.0':0.016001334234717623,'Dacrydium_elatum_0.0':0.016001334234717623):0.8880777714270989,('Dacrydium_magnum_0.0':0.10512195177944086,'Dacrydium_xanthandrum_0.0':0.10512195177944086):0.7989571538823756):0.37223961930400784):1.1631937534513355,'Dacrydium_cupressinum_0.0':2.43951247841716):0.40048752158284007,'Dacrydium_rhomboideum_2.84':0.0):1.3774055680368562,('Falcatifolium_eocenica_3.72':0.0,(('Falcatifolium_falciforme_0.0':1.8471180346063665,'Falcatifolium_papuanum_0.0':1.8471180346063665):0.5856487435131148,'Falcatifolium_taxoides_0.0':2.4327667781194813):1.287233221880519):0.49740556803685587):2.2148999748286196):2.0021558173908334):2.836859725054671):1.7537181534091228,('Pheroshaera_microfolius_2.84':7.358277715101172,('Pherosphaera_fitzgeraldii_0.0':1.4033816488474236,'Pherosphaera_hookeriana_0.0':1.4033816488474236):8.794896066253749):2.8267615236189307):0.7341249077420589,('Microcachrys_tetragona_0.0':5.457505392552123,'Microcacrhys_novaezelandia_2.84':2.617505392552123):8.30165875391004):1.8346949335637248,'Saxegothaea_conspicua_0.0':15.593859080025886):2.9088761977197386,((((('Halocarpus_bidwillii_0.0':0.7617601748148073,('Halocarpus_biformis_0.0':0.6498838960914428,'Halocarpus_kirkii_0.0':0.6498838960914428):0.11187627872336448):2.0782398251851926,'Halocarpus_highstedii_2.84':0.0):9.936254097067085,((('Prumnopitys_andina_0.0':2.608605962733737,('Prumnopitys_montana_0.0':0.7278062185959121,'Prumnopitys_taxifolia_0.0':0.7278062185959121):1.8807997441378248):4.609684958319154,((('Prumnopitys_ferruginea_0.0':2.177186154549625,'Prumnopitys_ferruginoides_0.0':2.177186154549625):1.9601816064125948,'Prumnopitys_ladei_0.0':4.13736776096222):2.769873678571483,'Prumnopitys_ophiensis_6.0':0.9072414395337027):0.31104948151918865):1.676129418087192,('Sundacarpus_amarus_0.0':4.86,'Sundacarpus_anglica_4.86':0.0):4.034420339140083):3.8818337579270015):2.2569619736053834,((('Lagarostrobos_franklinii_0.0':5.19501736657782,'Lagarostrobos_marginatus_3.4':1.7950173665778197):4.357679115355167,('Manoao_colensoi_0.0':3.890139881938095,'Manoao_colensoi_fossil_3.5':0.390139881938095):5.6625565999948915):4.217954592764952,'Parasitaxus_usta_0.0':13.77065107469794):1.2625649959745289):1.429405218848336,(('Lepidothamnus_australis_12.0':2.195080872754188,(('Lepidothamnus_fonkii_0.0':2.234259519332103,'Lepidothamnus_intermedius_0.0':2.234259519332103):0.8588198157557381,'Lepidothamnus_laxifolius_0.0':3.093079335087841):11.102001537666347):0.2807951753202733,((('Phyllocladus_alpinus_0.0':0.1700686395141557,('Phyllocladus_aspleniifolius_0.0':0.041021421352851105,'Phyllocladus_trichomanoides_0.0':0.041021421352851105):0.1290472181613046):0.5706810041832364,('Phyllocladus_hypophyllus_0.0':0.13629794190480282,'Phyllocladus_toatoa_0.0':0.13629794190480282):0.6044517017925893):5.736095690385105,'Phyllocladus_annulatus_3.3':3.176845334082498):7.999030713991964):1.986745241446343):2.040113988224821):7.82345083582247,'Podocarp_sp_Permian_25.5':0.8261861135680952):9.586913548865109,((((((((((('Agathis_alba_0.0':0.2614322104600705,'Agathis_palmerstonii_0.0':0.2614322104600705):0.1361419145566964,'Agathis_philippinensis_0.0':0.39757412501676687):0.021298192030740126,('Agathis_atropurpurea_0.0':0.02286763505027859,'Agathis_microstachya_0.0':0.02286763505027859):0.3960046819972284):0.8761179494047042,('Agathis_lanceolata_0.0':0.8080433151595737,(('Agathis_montana_0.0':0.6076025743924811,'Agathis_moorei_0.0':0.6076025743924811):0.16978487344996507,'Agathis_ovata_0.0':0.7773874478424462):0.03065586731712755):0.48694695129263754):0.02417403694614495,(('Agathis_macrophylla_0.0':0.36612421662906625,('Agathis_silbae_0.0':0.2914797505034388,'Agathis_vitiensis_0.0':0.2914797505034388):0.07464446612562747):0.049030692739259696,'Agathis_obtusa_0.0':0.41515490936832594):0.9040093940300302):0.0015237746780998318,(('Agathis_borneensis_0.0':0.6589494083410498,('Agathis_dammara_0.0':0.15659510392764864,'Agathis_labillardierei_0.0':0.15659510392764864):0.5023543044134011):0.09106246576272281,('Agathis_endertii_0.0':0.25319049170086644,'Agathis_lenticula_0.0':0.25319049170086644):0.49682138240290613):0.5706762039726835):1.1232010428498405,'Agathis_australis_0.0':2.4438891209262965):3.133819691463198,'Agathis_vittata_5.5':0.07770881238949467):0.24192080386978,'Wollemia_nobilis_0.0':5.819629616259275):0.9452227603298002,((('Araucaria_angustifolia_0.0':1.1007887900015396,'Araucaria_araucana_0.0':1.1007887900015396):0.9679410753005773,('Araucaria_bidwillii_0.0':0.5154500613885267,'Araucaria_hunsteinii_0.0':0.5154500613885267):1.5532798039135902):2.4317865306079978,(((((('Araucaria_bernieri_0.0':0.15080845045362448,('Araucaria_scopulorum_0.0':0.06968044500029459,'Araucaria_subulata_0.0':0.06968044500029459):0.08112800545332989):0.10980572779058759,'Araucaria_schmidii_0.0':0.26061417824421207):0.181512028829523,(('Araucaria_biramulata_0.0':0.17044544044303878,'Araucaria_montana_0.0':0.17044544044303878):0.096564414407045,'Araucaria_muelleri_0.0':0.26700985485008377):0.1751163522236513):0.03288612262165019,((('Araucaria_columnaris_0.0':0.01756013984781158,'Araucaria_nemorosa_0.0':0.01756013984781158):0.2732825365301004,'Araucaria_luxurians_0.0':0.29084267637791195):0.043027309356380494,('Araucaria_laubenfelsii_0.0':0.12137392201894012,'Araucaria_rulei_0.0':0.12137392201894012):0.21249606371535232):0.14114234396109282):0.041468677164645806,'Araucaria_humboldtensis_0.0':0.5164810068600311):1.1362183000982942,('Araucaria_cunninghamii_0.0':0.3112196972818499,'Araucaria_heterophylla_0.0':0.3112196972818499):1.3414796096764754):2.847817088951789):2.2643359806789602):22.07488828339511,'Araucaria_sp_19.0':9.839740659984187):7.073359002449017):1.1782252172253038);(((('Abies_0.0':6.509602002187556,('Pseudolarix_0.0':5.720920845363884,'Tsuga_0.0':5.720920845363884):0.7886811568236718):3.1967951344343692,'Pinus_0.0':9.706397136621925):22.926209891433622,(((((('Amentotaxus_0.0':5.0932341714011935,'Torreya_0.0':5.0932341714011935):6.0813783925558065,'Cephalotaxus_0.0':11.174612563957):1.6326879139042418,'Austrotaxus_0.0':12.807300477861242):3.5378607512506104,'Austrohamia_minuta_16.0':0.3451612291118522):2.8941734764152294,(('Athrotaxis_0.0':11.4224017644765,('Juniperus_0.0':6.039472726432415,'Thuja_0.0':6.039472726432415):5.382929038044086):0.38392565796763023,'Taiwania_0.0':11.80632742244413):7.433007283082951):9.92577176780506,'Sciadopitys_0.0':29.16510647333214):3.4675005547234043):1.6806656036332512,(((((((('Acmopyle_florinii_5.7':0.0,('Acmopyle_pancheri_0.0':3.631865139191883,'Acmopyle_sahniana_0.0':3.631865139191883):2.0681348608081174):5.484438068794163,(((((((('Afrocarpus_dawei_0.0':0.028077632245918454,'Afrocarpus_usambarensis_0.0':0.028077632245918454):0.02910685632250747,'Afrocarpus_falcatus_0.0':0.05718448856842592):0.16268488495092004,'Afrocarpus_gracilior_0.0':0.21986937351934596):0.1278922746790239,'Afrocarpus_mannii_0.0':0.34776164819836985):4.678781360534907,(((('Nageia_fleuryi_0.0':0.40184901042136306,(('Nageia_formosensis_0.0':0.023601767550256676,'Nageia_nagi_0.0':0.023601767550256676):0.033849607700644456,'Nageia_nankoensis_0.0':0.05745137525090113):0.34439763517046196):0.627769658542529,'Nageia_motleyi_0.0':1.029618668963892):1.2049582220928161,'Nageia_wallichiana_0.0':2.234576891056708):2.765423108943292,'Nageia_hainanensis_5.0':0.0):0.02654300873327653):0.2643307562149735,((('Retrophyllum_comptonii_0.0':1.3874661528964338,'Retrophyllum_minus_0.0':1.3874661528964338):1.488075667372127,('Retrophyllum_rospigliosii_0.0':1.6563049353798367,'Retrophyllum_vitiense_0.0':1.6563049353798367):1.219236884888724):2.3244581797314394,'Retrophyllum_oxyphyllum_5.2':0.0):0.09087376494824984):0.7289655817270786,(((((((('Podocarpus_acutifolius_0.0':2.023105082891156,('Podocarpus_gnidioides_0.0':0.8346031574244568,(('Podocarpus_hallii_0.0':0.015809777987401862,'Podocarpus_totara_0.0':0.015809777987401862):0.2603775027901093,('Podocarpus_lawrencei_0.0':0.11226935852091814,'Podocarpus_nivalis_0.0':0.11226935852091814):0.16391792225659302):0.5584158766469456):1.188501925466699):0.6246556557038003,('Podocarpus_salignus_0.0':0.7857826629159085,'Podocarpus_smithii_0.0':0.7857826629159085):1.8619780756790476):0.039264447632591626,(('Podocarpus_angustifolius_0.0':2.1965632971589137,(((((('Podocarpus_aristulatus_0.0':0.05369939649638974,'Podocarpus_ekmanii_0.0':0.05369939649638974):0.10102886799235197,'Podocarpus_purdieanus_0.0':0.15472826448874172):0.13595805331666339,'Podocarpus_urbanii_0.0':0.2906863178054051):0.26602341570614263,((('Podocarpus_brasiliensis_0.0':0.16292111525393319,'Podocarpus_coriaceus_0.0':0.16292111525393319):0.17731789653457633,'Podocarpus_guatemalensis_0.0':0.3402390117885095):0.1784156484774128,('Podocarpus_costaricensis_0.0':0.16002863696412084,'Podocarpus_sellowii_0.0':0.16002863696412084):0.3586260233018015):0.038055073245625404):0.07563462254062692,('Podocarpus_hispaniolensis_0.0':0.40211398701777024,('Podocarpus_matudae_0.0':0.28729525773610304,'Podocarpus_trinitensis_0.0':0.28729525773610304):0.1148187292816672):0.23023036903440441):0.9807924550842047,('Podocarpus_celatus_0.0':0.05588028137917106,'Podocarpus_oleifolius_0.0':0.05588028137917106):1.5572565297572083):0.5834264860225344):0.16767640692566932,(('Podocarpus_capuronii_0.0':0.6372377437201986,'Podocarpus_madagascariensis_0.0':0.6372377437201986):0.7584264560319594,((('Podocarpus_elongatus_0.0':0.1616930148667,'Podocarpus_milanjianus_0.0':0.1616930148667):0.29805439954975516,'Podocarpus_latifolius_0.0':0.45974741441645517):0.4610672767260089,'Podocarpus_henkelii_0.0':0.9208146911424641):0.4748495086096939):0.9685755043324251):0.32278548214296476):0.028032851797465064,('Podocarpus_lambertii_0.0':0.5914771167959617,('Podocarpus_parlatorei_0.0':0.0540078669582491,'Podocarpus_sprucei_0.0':0.0540078669582491):0.5374692498377126):2.1235809212290513):0.33576005168230694,'Podocarpus_nubigenus_0.0':3.05081808970732):0.6691819102926804,'Podocarpus_witherdenensis_3.72':0.0):0.09848264144664576,'Podocarpus_cunninghamii_0.0':3.818482641446646):0.425772889715176,((((((((('Podocarpus_affinis_0.0':0.32888832029438986,(('Podocarpus_bracteatus_0.0':0.16804025116610916,'Podocarpus_insularis_0.0':0.16804025116610916):0.03251948759316747,('Podocarpus_pilgeri_0.0':0.04817658730034102,'Podocarpus_pseudobracteatus_0.0':0.04817658730034102):0.1523831514589356):0.12832858153511323):0.2301609809860905,('Podocarpus_degeneri_0.0':0.20727660971675582,'Podocarpus_ramosii_0.0':0.20727660971675582):0.35177269156372454):0.008013347569587492,('Podocarpus_annamiensis_0.0':0.5398193103529703,'Podocarpus_decipiens_0.0':0.5398193103529703):0.02724333849709759):0.09802817791483764,(((('Podocarpus_cf_0.0':0.2777941442446402,'Podocarpus_spathoides_0.0':0.2777941442446402):0.1629365314038378,('Podocarpus_pallidus_0.0':0.24141790736154584,'Podocarpus_teysmannii_0.0':0.24141790736154584):0.19931276828693217):0.1549230745541218,'Podocarpus_salomonensis_0.0':0.5956537502025998):0.025497438094818636,(('Podocarpus_costalis_0.0':0.3668939883691129,('Podocarpus_fasciculus_0.0':0.17701498781016162,('Podocarpus_forrestii_0.0':0.1593690907497977,('Podocarpus_gibbsiae_0.0':0.00319606832806529,'Podocarpus_nakaii_0.0':0.00319606832806529):0.1561730224217324):0.01764589706036393):0.1898790005589513):0.2427420736217476,(('Podocarpus_deflexus_0.0':0.30130524695798333,'Podocarpus_thailandensis_0.0':0.30130524695798333):0.15872131816086715,('Podocarpus_macrophyllus_0.0':0.16559302764101566,'Podocarpus_subtropicalis_0.0':0.16559302764101566):0.29443353747783485):0.14960949687201003):0.011515126306557932):0.04393963846748705):0.06178266675296107,((('Podocarpus_archboldii_0.0':0.1672203968637758,('Podocarpus_ledermannii_0.0':0.10698062481020436,'Podocarpus_rubens_0.0':0.10698062481020436):0.060239772053571436):0.07894531022739165,'Podocarpus_brevifolius_0.0':0.24616570709116745):0.35033884746113975,('Podocarpus_crassigemmis_0.0':0.5273843944787007,'Podocarpus_neriifolius_0.0':0.5273843944787007):0.06912016007360655):0.13036893896555934):0.16458382144385797,'Podocarpus_brassii_0.0':0.8914573149617245):0.05387398123273668,'Podocarpus_chingianus_0.0':0.9453312961944612):0.3114110848641599,(('Podocarpus_decumbens_0.0':1.0017233206571228,'Podocarpus_dispermus_0.0':1.0017233206571228):0.15280896211267647,('Podocarpus_drouynianus_0.0':0.8518183587619451,'Podocarpus_spinulosus_0.0':0.8518183587619451):0.30271392400785413):0.10221009828882188):0.013498098912916978,((((('Podocarpus_beecherae_0.0':0.10505456930191433,('Podocarpus_novae-caledoniae_0.0':0.07532018008866868,'Podocarpus_sylvestris_0.0':0.07532018008866868):0.029734389213245643):0.6099695013689513,'Podocarpus_grayae_0.0':0.7150240706708657):0.07292824274899912,'Podocarpus_polyspermus_0.0':0.7879523134198648):0.06429565375508073,'Podocarpus_longifoliolatus_0.0':0.8522479671749456):0.36501065438440794,((('Podocarpus_elatus_0.0':0.00228121836442557,'Podocarpus_polystachyus_0.0':0.00228121836442557):0.19446077275358936,'Podocarpus_rumphii_0.0':0.19674199111801494):0.5742599374411079,'Podocarpus_lucienii_0.0':0.7710019285591229):0.44625669300023063):0.05298185841218461):2.9740150511902836):1.7755838155135066):2.5568098808440842,((((('Dacrycarpus_cinctus_0.0':0.2586223734553956,('Dacrycarpus_compactus_0.0':0.025010612026010143,'Dacrycarpus_expansus_0.0':0.025010612026010143):0.23361176142938547):0.19543200959203577,('Dacrycarpus_imbricatus_0.0':0.2836036935757416,'Dacrycarpus_kinabaluensis_0.0':0.2836036935757416):0.1704506894716898):0.47554925590213515,('Dacrycarpus_dacrydioides_0.0':0.5660333768011709,'Dacrycarpus_vieillardii_0.0':0.5660333768011709):0.3635702621483956):5.572732796400767,'Dacrycarpus_puertae_6.0':0.5023364353503332):0.22967471300375486,(((((('Dacrydium_araucarioides_0.0':0.7908852837220716,'Dacrydium_nidulum_0.0':0.7908852837220716):0.14204464622622937,((('Dacrydium_balansae_0.0':0.27230037456881206,'Dacrydium_nausoriense_0.0':0.27230037456881206):0.10534762507592987,'Dacrydium_x_0.0':0.37764799964474194):0.05585179921918987,('Dacrydium_guillauminii_0.0':0.3777896422594406,'Dacrydium_lycopodioides_0.0':0.3777896422594406):0.05571015660449119):0.4994301310843691):0.2056136291472943,(('Dacrydium_beccarii_0.0':0.18230476639194665,'Dacrydium_elatum_0.0':0.18230476639194665):0.5002762114918977,('Dacrydium_magnum_0.0':0.021570187991783885,'Dacrydium_xanthandrum_0.0':0.021570187991783885):0.6610107898920604):0.45596258121175093):0.7843368972551741,'Dacrydium_cupressinum_0.0':1.9228804563507693):1.4534771477667925,'Dacrydium_rhomboideum_2.84':0.536357604117562):0.39116454323584815,('Falcatifolium_eocenica_3.72':0.04583390519677444,(('Falcatifolium_falciforme_0.0':1.6446722369551257,'Falcatifolium_papuanum_0.0':1.6446722369551257):0.1726660598513179,'Falcatifolium_taxoides_0.0':1.8173382968064435):1.948495608390331):0.0016882421566353223):2.964489001000678):1.8446380791653247):2.6077888412747505):1.8256514809103308,('Pheroshaera_microfolius_2.84':2.0050334379791055,('Pherosphaera_fitzgeraldii_0.0':1.3881479040903137,'Pherosphaera_hookeriana_0.0':1.3881479040903137):3.4568855338887916):8.165056111725388):0.822726547961226,('Microcachrys_tetragona_0.0':3.810697029211338,'Microcacrhys_novaezelandia_2.84':0.9706970292113382):10.022119068454382):1.4936853929429112,'Saxegothaea_conspicua_0.0':15.326501490608631):2.152747090398371,((((('Halocarpus_bidwillii_0.0':0.5192553293509298,('Halocarpus_biformis_0.0':0.22437253919909267,'Halocarpus_kirkii_0.0':0.22437253919909267):0.2948827901518371):2.32074467064907,'Halocarpus_highstedii_2.84':0.0):9.221725793658733,((((('Prumnopitys_andina_0.0':2.4933687961845887,'Prumnopitys_taxifolia_0.0':2.4933687961845887):0.30838975931702084,'Prumnopitys_montana_0.0':2.8017585555016096):3.620974490894003,'Prumnopitys_ophiensis_6.0':0.4227330463956127):1.700267778209203,(('Prumnopitys_ferruginea_0.0':2.5851674030090064,'Prumnopitys_ferruginoides_0.0':2.5851674030090064):1.664819145405931,'Prumnopitys_ladei_0.0':4.249986548414937):3.8730142761898785):0.6542094468887107,('Sundacarpus_amarus_0.0':4.86,'Sundacarpus_anglica_4.86':0.0):3.917210271493526):3.284515522165206):2.0226254669743735,((('Lagarostrobos_franklinii_0.0':3.871424301727567,'Lagarostrobos_marginatus_3.4':0.4714243017275672):5.2407280048042715,('Manoao_colensoi_0.0':8.951936650796522,'Manoao_colensoi_fossil_3.5':5.451936650796522):0.16021565573531582):3.236103714517821,'Parasitaxus_usta_0.0':12.348256021049659):1.736095239583447):1.204531775284634,(('Lepidothamnus_australis_12.0':0.7149866650018843,('Lepidothamnus_fonkii_0.0':3.6401180371420616,('Lepidothamnus_intermedius_0.0':2.8288623722249997,'Lepidothamnus_laxifolius_0.0':2.8288623722249997):0.8112556649170619):9.074868627859823):0.8008384837743794,(('Phyllocladus_alpinus_0.0':0.9899109163661767,(('Phyllocladus_aspleniifolius_0.0':0.23676786769955926,'Phyllocladus_toatoa_0.0':0.23676786769955926):0.2337442031652754,('Phyllocladus_hypophyllus_0.0':0.20153399045930492,'Phyllocladus_trichomanoides_0.0':0.20153399045930492):0.26897808040552973):0.5193988455013421):2.6840667518111654,'Phyllocladus_annulatus_3.3':0.37397766817734235):9.841847480598922):1.7730578871414764):2.1903655450892625):13.173208484384311,'Podocarp_sp_Permian_25.5':5.152457065391314):2.5009109572267043,(((((((((('Agathis_alba_0.0':0.4271997404935392,'Agathis_palmerstonii_0.0':0.4271997404935392):0.17913570322845113,('Agathis_atropurpurea_0.0':0.1793341668910278,'Agathis_microstachya_0.0':0.1793341668910278):0.42700127683096256):0.33072830543505294,((('Agathis_macrophylla_0.0':0.12389106915361772,'Agathis_obtusa_0.0':0.12389106915361772):0.04883250183976509,'Agathis_vitiensis_0.0':0.1727235709933828):0.1996946928907118,'Agathis_silbae_0.0':0.3724182638840946):0.5646454852729487):0.26974070663761207,((('Agathis_borneensis_0.0':0.16114093508907246,'Agathis_endertii_0.0':0.16114093508907246):0.4045083964966256,(('Agathis_dammara_0.0':0.32583659850558,'Agathis_labillardierei_0.0':0.32583659850558):0.19629523949845595,'Agathis_philippinensis_0.0':0.522131838004036):0.043517493581662126):0.16475570829399178,'Agathis_lenticula_0.0':0.7304050398796899):0.4763994159149655):0.018861187681449287,('Agathis_lanceolata_0.0':0.7415252140285192,('Agathis_montana_0.0':0.4871100027571824,('Agathis_moorei_0.0':0.4452783984092441,'Agathis_ovata_0.0':0.4452783984092441):0.04183160434793831):0.2544152112713368):0.4841404294475854):0.5043210443293371,'Agathis_australis_0.0':1.7299866878054417):4.042376625696759,'Agathis_vittata_5.5':0.27236331350220144):0.10304234747792496,'Wollemia_nobilis_0.0':5.875405660980126):1.028840215372865,((('Araucaria_angustifolia_0.0':0.6122319553298856,'Araucaria_araucana_0.0':0.6122319553298856):0.9357048007848585,('Araucaria_bidwillii_0.0':0.8236171533332524,'Araucaria_hunsteinii_0.0':0.8236171533332524):0.7243196027814918):2.827492926594619,((((('Araucaria_bernieri_0.0':0.27160085669368866,('Araucaria_scopulorum_0.0':0.04844680710161784,'Araucaria_subulata_0.0':0.04844680710161784):0.22315404959207083):0.06569954353461266,'Araucaria_schmidii_0.0':0.3373004002283013):0.22390763925252566,(('Araucaria_columnaris_0.0':0.35719924090681154,('Araucaria_luxurians_0.0':0.00934699270508302,'Araucaria_nemorosa_0.0':0.00934699270508302):0.3478522482017285):0.13063865527869079,('Araucaria_humboldtensis_0.0':0.3318835192114309,('Araucaria_laubenfelsii_0.0':0.14804297612011286,'Araucaria_rulei_0.0':0.14804297612011286):0.18384054309131803):0.15595437697407144):0.07337014329532465):0.002208921725296964,(('Araucaria_biramulata_0.0':0.13433707490463975,'Araucaria_montana_0.0':0.13433707490463975):0.13993187402959972,'Araucaria_muelleri_0.0':0.2742689489342395):0.28914801227188447):0.6292651386851784,('Araucaria_cunninghamii_0.0':0.20321123663478036,'Araucaria_heterophylla_0.0':0.20321123663478036):0.989470863256522):3.182747582818061):2.528816193643628):16.913230537101168,'Araucaria_sp_19.0':4.817476413454159):9.335891609163859):1.1599046090707787);(((('Abies_0.0':6.8711294492626385,('Pseudolarix_0.0':5.986946447909784,'Tsuga_0.0':5.986946447909784):0.8841830013528549):5.499330320227441,'Pinus_0.0':12.370459769490079):24.218188239836262,((((('Amentotaxus_0.0':5.255985225638046,'Torreya_0.0':5.255985225638046):7.406018913739137,'Cephalotaxus_0.0':12.662004139377183):1.378244341195094,'Austrotaxus_0.0':14.040248480572277):7.314461273003818,((('Athrotaxis_0.0':13.103173731989063,('Juniperus_0.0':7.22302485965127,'Thuja_0.0':7.22302485965127):5.880148872337793):0.5725378233872789,'Taiwania_0.0':13.675711555376342):4.300279721077928,'Austrohamia_minuta_16.0':1.9759912764542698):3.3787184771218257):12.526543376867629,'Sciadopitys_0.0':33.881253130443724):2.707394878882617):0.29726027951019063,(((((((('Acmopyle_florinii_5.7':1.2478387441312,('Acmopyle_pancheri_0.0':3.190001107599712,'Acmopyle_sahniana_0.0':3.190001107599712):3.7578376365314883):4.739440280349703,(((((((('Afrocarpus_dawei_0.0':0.12380505336495218,'Afrocarpus_falcatus_0.0':0.12380505336495218):0.004641255561844471,'Afrocarpus_usambarensis_0.0':0.12844630892679665):0.10646274666300351,'Afrocarpus_mannii_0.0':0.23490905558980016):0.0035476523891446454,'Afrocarpus_gracilior_0.0':0.2384567079789448):4.786540105775965,((('Nageia_fleuryi_0.0':0.7016120016304137,(('Nageia_formosensis_0.0':0.17742454897470025,'Nageia_nankoensis_0.0':0.17742454897470025):0.05641843948663616,'Nageia_nagi_0.0':0.23384298846133642):0.46776901316907726):1.501660569894587,('Nageia_motleyi_0.0':1.3516740679344061,'Nageia_wallichiana_0.0':1.3516740679344061):0.8515985035905946):2.796727428474999,'Nageia_hainanensis_5.0':0.0):0.024996813754910363):0.3697202305277498,((('Retrophyllum_comptonii_0.0':1.7048595230465466,'Retrophyllum_minus_0.0':1.7048595230465466):1.7286597293666468,('Retrophyllum_rospigliosii_0.0':1.6923447342680564,'Retrophyllum_vitiense_0.0':1.6923447342680564):1.741174518145137):1.7664807475868067,'Retrophyllum_oxyphyllum_5.2':0.0):0.19471704428266):0.9952820692871773,((((('Podocarpus_acutifolius_0.0':2.077771495933925,('Podocarpus_gnidioides_0.0':1.481639070112711,(('Podocarpus_hallii_0.0':0.010433455874988699,'Podocarpus_totara_0.0':0.010433455874988699):0.24295295200910197,('Podocarpus_lawrencei_0.0':0.21691833633649052,'Podocarpus_nivalis_0.0':0.21691833633649052):0.03646807154760015):1.2282526622286203):0.596132425821214):0.6852358766435658,(('Podocarpus_angustifolius_0.0':2.3877778704988177,((((((('Podocarpus_aristulatus_0.0':0.007061143082206738,'Podocarpus_ekmanii_0.0':0.007061143082206738):0.3774625174069315,'Podocarpus_purdieanus_0.0':0.3845236604891382):0.09705583968175252,'Podocarpus_urbanii_0.0':0.48157950017089074):0.23209474645703848,(((('Podocarpus_brasiliensis_0.0':0.44252138352493564,'Podocarpus_coriaceus_0.0':0.44252138352493564):0.04491070466614633,'Podocarpus_guatemalensis_0.0':0.48743208819108197):0.09981718202307044,('Podocarpus_costaricensis_0.0':0.3580752782000537,'Podocarpus_sellowii_0.0':0.3580752782000537):0.22917399201409872):0.08219493170238723,('Podocarpus_hispaniolensis_0.0':0.5257412640623407,'Podocarpus_trinitensis_0.0':0.5257412640623407):0.14370293785419896):0.04423004471138958):0.012077361286673138,'Podocarpus_matudae_0.0':0.7257516079146024):1.066031264961293,('Podocarpus_celatus_0.0':0.9539641413894999,'Podocarpus_oleifolius_0.0':0.9539641413894999):0.8378187314863954):0.3902956537240809,((('Podocarpus_capuronii_0.0':0.6876477870069816,'Podocarpus_madagascariensis_0.0':0.6876477870069816):0.3216042108831011,(('Podocarpus_elongatus_0.0':0.3128378938327509,('Podocarpus_latifolius_0.0':0.20925168300202093,'Podocarpus_milanjianus_0.0':0.20925168300202093):0.10358621083072997):0.22725651466987767,'Podocarpus_henkelii_0.0':0.5400944085026286):0.4691575893874541):1.03996929802939,('Podocarpus_lambertii_0.0':0.150277398621406,('Podocarpus_parlatorei_0.0':0.07209132088760162,'Podocarpus_sprucei_0.0':0.07209132088760162):0.07818607773380437):1.8989438972980666):0.1328572306805036):0.20569934389884148):0.3445559504291449,('Podocarpus_nubigenus_0.0':2.2934716255174386,('Podocarpus_salignus_0.0':1.3903276211289834,'Podocarpus_smithii_0.0':1.3903276211289834):0.9031440043884551):0.43886219541052407):0.030673551649528008):0.9569926274225096,'Podocarpus_witherdenensis_3.72':0.0):0.007793055137958582,'Podocarpus_cunninghamii_0.0':3.7277930551379588):0.8925603352521638,(((((((('Podocarpus_affinis_0.0':0.42982953529304346,'Podocarpus_ramosii_0.0':0.42982953529304346):0.3070872670917688,(('Podocarpus_annamiensis_0.0':0.2525369714654477,('Podocarpus_cf_0.0':0.19508552951399422,((('Podocarpus_decipiens_0.0':0.046030263576859014,'Podocarpus_degeneri_0.0':0.046030263576859014):0.07403633035145876,'Podocarpus_pilgeri_0.0':0.12006659392831778):0.04435760218803955,'Podocarpus_pallidus_0.0':0.16442419611635734):0.03066133339763688):0.057451441951453464):0.19334462325368962,('Podocarpus_bracteatus_0.0':0.09250548272671795,('Podocarpus_insularis_0.0':0.051432120480892594,'Podocarpus_pseudobracteatus_0.0':0.051432120480892594):0.041073362245825355):0.35337611199241936):0.291035207665675):0.042219304944391856,(('Podocarpus_costalis_0.0':0.6580445515389085,(((((('Podocarpus_deflexus_0.0':0.12498312610812906,'Podocarpus_thailandensis_0.0':0.12498312610812906):0.029667507096106355,'Podocarpus_subtropicalis_0.0':0.15465063320423542):0.024784394670493926,'Podocarpus_macrophyllus_0.0':0.17943502787472934):0.23899922653796182,'Podocarpus_nakaii_0.0':0.41843425441269116):0.10527574726381478,'Podocarpus_gibbsiae_0.0':0.5237100016765059):0.05367230385607247,('Podocarpus_fasciculus_0.0':0.09377656838191556,'Podocarpus_forrestii_0.0':0.09377656838191556):0.48360573715066285):0.0806622460063301):0.014501608331924265,('Podocarpus_salomonensis_0.0':0.5008311656788247,('Podocarpus_spathoides_0.0':0.3317144660437656,'Podocarpus_teysmannii_0.0':0.3317144660437656):0.1691166996350591):0.17171499419200809):0.10658994745837136):0.07489843956377484,(((('Podocarpus_archboldii_0.0':0.23362829291142956,'Podocarpus_rubens_0.0':0.23362829291142956):0.18718595293514761,'Podocarpus_brevifolius_0.0':0.4208142458465772):0.026374222610165088,('Podocarpus_crassigemmis_0.0':0.31924622332725394,'Podocarpus_ledermannii_0.0':0.31924622332725394):0.12794224512948832):0.009479342476176267,'Podocarpus_neriifolius_0.0':0.4566678109329185):0.39736673596006045):0.1805869447778493,'Podocarpus_brassii_0.0':1.0346214916708283):0.15657522015743197,'Podocarpus_chingianus_0.0':1.1911967118282603):0.15213577847566762,(((((('Podocarpus_beecherae_0.0':0.062172574862639086,'Podocarpus_sylvestris_0.0':0.062172574862639086):0.11091469624260591,'Podocarpus_novae-caledoniae_0.0':0.173087271105245):0.655874741487084,(('Podocarpus_decumbens_0.0':0.5888661408783024,'Podocarpus_longifoliolatus_0.0':0.5888661408783024):0.09342438081500659,'Podocarpus_polyspermus_0.0':0.682290521693309):0.1466714908990201):0.09429188975025216,'Podocarpus_grayae_0.0':0.9232539023425812):0.3408384437196146,((('Podocarpus_elatus_0.0':0.03693568368535393,'Podocarpus_polystachyus_0.0':0.03693568368535393):0.3559309320285321,'Podocarpus_rumphii_0.0':0.39286661571388604):0.4647479518336015,'Podocarpus_lucienii_0.0':0.8576145675474875):0.40647777851470823):0.05821440008786172,'Podocarpus_dispermus_0.0':1.3223067461500575):0.021025744153870374):0.36380643296426896,('Podocarpus_drouynianus_0.0':1.2077912098308123,'Podocarpus_spinulosus_0.0':1.2077912098308123):0.4993477134373845):2.913214467121926):1.769645723179715):2.6964357840659883,(((((('Dacrycarpus_cinctus_0.0':0.2904923665374366,('Dacrycarpus_compactus_0.0':0.22068792333586412,'Dacrycarpus_expansus_0.0':0.22068792333586412):0.06980444320157247):0.10460460556648898,('Dacrycarpus_imbricatus_0.0':0.2603342107955123,'Dacrycarpus_kinabaluensis_0.0':0.2603342107955123):0.1347627613084133):0.436902009688384,'Dacrycarpus_vieillardii_0.0':0.8319989817923096):0.2157618166808627,'Dacrycarpus_dacrydioides_0.0':1.0477607984731723):4.952239201526828,'Dacrycarpus_puertae_6.0':0.0):0.5444410325803277,(((((('Dacrydium_araucarioides_0.0':0.43550534915238015,('Dacrydium_guillauminii_0.0':0.2826312795116428,'Dacrydium_x_0.0':0.2826312795116428):0.15287406964073735):0.338228316259623,(('Dacrydium_balansae_0.0':0.4890835310738399,('Dacrydium_lycopodioides_0.0':0.33392596036076677,'Dacrydium_nidulum_0.0':0.33392596036076677):0.15515757071307312):0.19175187931500975,'Dacrydium_nausoriense_0.0':0.6808354103888496):0.09289825502315352):0.6872814524033152,(('Dacrydium_beccarii_0.0':0.5595930089455201,'Dacrydium_elatum_0.0':0.5595930089455201):0.24210074473118526,('Dacrydium_magnum_0.0':0.07546290295815657,'Dacrydium_xanthandrum_0.0':0.07546290295815657):0.7262308507185488):0.659321364138613):0.6442258772192491,'Dacrydium_cupressinum_0.0':2.1052409950345674):1.5096961230858792,'Dacrydium_rhomboideum_2.84':0.7749371181204467):0.397549518113244,('Falcatifolium_eocenica_3.72':0.1524742112914783,('Falcatifolium_falciforme_0.0':2.1825482096257636,('Falcatifolium_papuanum_0.0':2.18056358784745,'Falcatifolium_taxoides_0.0':2.18056358784745):0.001984621778313489):1.689926001665715):0.1400124249422121):2.531954396346637):2.541993865055498):2.600844126845077):1.644428857618136,('Pheroshaera_microfolius_2.84':0.0,('Pherosphaera_fitzgeraldii_0.0':1.895087269775349,'Pherosphaera_hookeriana_0.0':1.895087269775349):0.9449127302246509):10.491707882099039):1.1752761777188656,('Microcachrys_tetragona_0.0':8.151996356640963,'Microcacrhys_novaezelandia_2.84':5.311996356640963):6.354987703176942):1.5908085206534235,'Saxegothaea_conspicua_0.0':16.097792580471328):2.353777605536333,((((('Halocarpus_bidwillii_0.0':0.199715084399182,'Halocarpus_kirkii_0.0':0.199715084399182):0.3806057384630907,'Halocarpus_biformis_0.0':0.5803208228622727):14.149028117387589,'Halocarpus_highstedii_2.84':11.889348940249862):0.7723063717300302,(('Lepidothamnus_australis_12.0':0.3144158248026159,(('Lepidothamnus_fonkii_0.0':3.2052482343250834,'Lepidothamnus_intermedius_0.0':3.2052482343250834):0.3731614183568097,'Lepidothamnus_laxifolius_0.0':3.578409652681893):8.736006172120723):1.2685868043555946,(('Phyllocladus_alpinus_0.0':1.0392350444366718,(('Phyllocladus_aspleniifolius_0.0':0.32121771741003297,('Phyllocladus_toatoa_0.0':0.015738587318359473,'Phyllocladus_trichomanoides_0.0':0.015738587318359473):0.3054791300916735):0.3790491352406629,'Phyllocladus_hypophyllus_0.0':0.7002668526506959):0.3389681917859759):3.93858770690626,'Phyllocladus_annulatus_3.3':1.6778227513429318):8.605179877815278):1.9186526828216817):0.2975694472017185,(((('Lagarostrobos_franklinii_0.0':3.4,'Lagarostrobos_marginatus_3.4':0.0):6.261492772549181,('Manoao_colensoi_0.0':3.5907805347998587,'Manoao_colensoi_fossil_3.5':0.0907805347998587):6.070712237749323):3.8837854803518788,'Parasitaxus_usta_0.0':13.54527825290106):1.201592591937537,((('Prumnopitys_andina_0.0':2.0467670950067234,('Prumnopitys_montana_0.0':0.7443781181837237,'Prumnopitys_taxifolia_0.0':0.7443781181837237):1.3023889768229997):6.211607316696062,((('Prumnopitys_ferruginea_0.0':3.5285124883529564,'Prumnopitys_ferruginoides_0.0':3.5285124883529564):1.2760833359053931,'Prumnopitys_ladei_0.0':4.8045958242583495):1.1954041757416505,'Prumnopitys_ophiensis_6.0':0.0):2.2583744117027855):1.728287030775446,('Sundacarpus_amarus_0.0':6.7747216874993965,'Sundacarpus_anglica_4.86':1.9147216874993962):3.211939754978835):4.760209402360365):1.0523539143430138):2.6523454268260505):13.16894032008631,'Podocarp_sp_Permian_25.5':6.1205105060939715):4.311961487690752,((((((((('Agathis_alba_0.0':0.4296988742040683,'Agathis_palmerstonii_0.0':0.4296988742040683):0.05877179532343102,('Agathis_atropurpurea_0.0':0.02385725170539825,'Agathis_microstachya_0.0':0.02385725170539825):0.4646134178221011):0.4246792594059779,((('Agathis_borneensis_0.0':0.4136464487555377,(('Agathis_dammara_0.0':0.010518008782493066,'Agathis_labillardierei_0.0':0.010518008782493066):0.3660237251870677,'Agathis_endertii_0.0':0.37654173396956075):0.03710471478597693):0.10291298425515039,'Agathis_lenticula_0.0':0.5165594330106881):0.04880011847209409,'Agathis_philippinensis_0.0':0.5653595514827822):0.3477903774506951):0.09792093078306463,(('Agathis_lanceolata_0.0':0.6156802053345424,(('Agathis_montana_0.0':0.5527181420980525,'Agathis_moorei_0.0':0.5527181420980525):0.032830395904813625,'Agathis_ovata_0.0':0.5855485380028661):0.03013166733167627):0.3781331395482682,(('Agathis_macrophylla_0.0':0.3191123792913436,('Agathis_obtusa_0.0':0.2767116045283651,'Agathis_vitiensis_0.0':0.2767116045283651):0.042400774762978544):0.19702584178370297,'Agathis_silbae_0.0':0.5161382210750466):0.477675123807764):0.01725751483373128):1.172752034074095,'Agathis_australis_0.0':2.1838228937906368):3.3161771062093632,'Agathis_vittata_5.5':0.0):0.3184610595010291,'Wollemia_nobilis_0.0':5.818461059501029):0.8760442154677595,((('Araucaria_angustifolia_0.0':0.8340081309421041,'Araucaria_araucana_0.0':0.8340081309421041):1.369019266351284,('Araucaria_bidwillii_0.0':0.47878417287639635,'Araucaria_hunsteinii_0.0':0.47878417287639635):1.7242432244169916):2.108550358338138,(((((('Araucaria_bernieri_0.0':0.011013916149944906,'Araucaria_scopulorum_0.0':0.011013916149944906):0.13091783298112436,'Araucaria_subulata_0.0':0.14193174913106926):0.20981989156806263,'Araucaria_schmidii_0.0':0.3517516406991319):0.10112062724458754,((('Araucaria_biramulata_0.0':0.16472149329875133,'Araucaria_muelleri_0.0':0.16472149329875133):0.10850242333106233,'Araucaria_montana_0.0':0.27322391662981366):0.12422890458083852,('Araucaria_humboldtensis_0.0':0.3751358492022019,('Araucaria_laubenfelsii_0.0':0.18274262337738625,'Araucaria_rulei_0.0':0.18274262337738625):0.19239322582481563):0.022316972008450287):0.05541944673306726):0.026262197099247986,(('Araucaria_columnaris_0.0':0.10753066454210869,'Araucaria_nemorosa_0.0':0.10753066454210869):0.01838015524908676,'Araucaria_luxurians_0.0':0.12591081979119545):0.35322364525177197):0.6894332792575846,('Araucaria_cunninghamii_0.0':0.26974339639788375,'Araucaria_heterophylla_0.0':0.26974339639788375):0.8988243479026683):3.143010011330974):2.3829275193372625):16.53782339490352,'Araucaria_sp_19.0':4.232328669872306):12.700143323912418):0.9534362950518087);(((('Abies_0.0':6.148625467007051,('Pseudolarix_0.0':5.886734472227838,'Tsuga_0.0':5.886734472227838):0.26189099477921296):3.8535383824200817,'Pinus_0.0':10.002163849427133):25.050477034226077,(((((('Amentotaxus_0.0':4.236892726157265,'Torreya_0.0':4.236892726157265):5.530498185232458,'Cephalotaxus_0.0':9.767390911389723):1.8185835652284226,'Austrotaxus_0.0':11.585974476618146):8.207589428000473,(('Athrotaxis_0.0':12.397328573351615,('Juniperus_0.0':7.215678618412813,'Thuja_0.0':7.215678618412813):5.181649954938802):0.8372987953912823,'Taiwania_0.0':13.234627368742897):6.558936535875722):1.4308969469316466,'Austrohamia_minuta_16.0':5.2244608515502655):9.820103255152922,'Sciadopitys_0.0':31.044564106703188):4.008076776950023):0.0052258579809461025,(((((((('Acmopyle_florinii_5.7':2.786465844687574,('Acmopyle_pancheri_0.0':2.946881441299236,'Acmopyle_sahniana_0.0':2.946881441299236):5.5395844033883375):2.555252755579824,((((((('Afrocarpus_dawei_0.0':0.004149342590813914,'Afrocarpus_falcatus_0.0':0.004149342590813914):0.17741079782342936,'Afrocarpus_usambarensis_0.0':0.1815601404142433):0.11164116830707405,('Afrocarpus_gracilior_0.0':0.11501982562947126,'Afrocarpus_mannii_0.0':0.11501982562947126):0.17818148309184606):4.7114644845628275,(((('Nageia_fleuryi_0.0':0.5819315378387678,('Nageia_formosensis_0.0':0.2683588044643653,('Nageia_nagi_0.0':0.10943983952909579,'Nageia_nankoensis_0.0':0.10943983952909579):0.15891896493526947):0.31357273337440256):1.0826245319166419,'Nageia_motleyi_0.0':1.6645560697554098):0.9903519006566757,'Nageia_wallichiana_0.0':2.6549079704120855):2.3450920295879145,'Nageia_hainanensis_5.0':0.0):0.004665793284145181):0.35511856083105986,(((('Retrophyllum_comptonii_0.0':1.2461140242252418,'Retrophyllum_minus_0.0':1.2461140242252418):1.0723496543834936,'Retrophyllum_vitiense_0.0':2.3184636786087354):0.13742336363633623,'Retrophyllum_rospigliosii_0.0':2.4558870422450716):2.7441129577549286,'Retrophyllum_oxyphyllum_5.2':0.0):0.15978435411520486):0.4820396131157434,((((('Podocarpus_acutifolius_0.0':2.0257299577257144,('Podocarpus_gnidioides_0.0':1.0779887657305953,((('Podocarpus_hallii_0.0':0.08965601447769171,'Podocarpus_totara_0.0':0.08965601447769171):0.0392035411117443,'Podocarpus_lawrencei_0.0':0.12885955558943601):0.38686144678187456,'Podocarpus_nivalis_0.0':0.5157210023713106):0.5622677633592847):0.9477411919951191):0.4915577070425412,((((('Podocarpus_angustifolius_0.0':2.0991201977036527,((((((('Podocarpus_aristulatus_0.0':0.13725356400106173,'Podocarpus_ekmanii_0.0':0.13725356400106173):0.06232102202558354,'Podocarpus_purdieanus_0.0':0.19957458602664527):0.09110154162953257,'Podocarpus_urbanii_0.0':0.29067612765617784):0.40742609285752046,(((('Podocarpus_brasiliensis_0.0':0.09437630014990388,'Podocarpus_guatemalensis_0.0':0.09437630014990388):0.3818478445159561,'Podocarpus_coriaceus_0.0':0.47622414466586):0.019042223306818762,('Podocarpus_costaricensis_0.0':0.11947393832388316,'Podocarpus_sellowii_0.0':0.11947393832388316):0.3757924296487956):0.08071996070752296,'Podocarpus_trinitensis_0.0':0.5759863286802017):0.12211589183349658):0.1833099892054837,'Podocarpus_matudae_0.0':0.881412209719182):0.11648939549274273,'Podocarpus_hispaniolensis_0.0':0.9979016052119247):0.676908848472423,('Podocarpus_celatus_0.0':0.23121337369216896,'Podocarpus_oleifolius_0.0':0.23121337369216896):1.443597079992179):0.4243097440193049):0.253845079231505,(('Podocarpus_capuronii_0.0':0.4727043163895959,'Podocarpus_madagascariensis_0.0':0.4727043163895959):0.7817596145808026,(('Podocarpus_elongatus_0.0':0.43566897274953087,('Podocarpus_latifolius_0.0':0.2105698741199917,'Podocarpus_milanjianus_0.0':0.2105698741199917):0.22509909862953917):0.34738248644230296,'Podocarpus_henkelii_0.0':0.7830514591918338):0.4714124717785646):1.0985013459647592):0.05082570750636117,('Podocarpus_salignus_0.0':1.4744023817789071,'Podocarpus_smithii_0.0':1.4744023817789071):0.9293886026626117):0.09058759523280724,'Podocarpus_nubigenus_0.0':2.494378579674326):0.004089495657819242,('Podocarpus_lambertii_0.0':0.18926292257607563,('Podocarpus_parlatorei_0.0':0.16899592414132653,'Podocarpus_sprucei_0.0':0.16899592414132653):0.020266998434749106):2.3092051527560695):0.018819589436110284):1.2027123352317446,'Podocarpus_witherdenensis_3.72':0.0):0.02396072455884335,'Podocarpus_cunninghamii_0.0':3.7439607245588435):0.5096258134202287,(((((((((((('Podocarpus_affinis_0.0':0.047945325573928374,'Podocarpus_pilgeri_0.0':0.047945325573928374):0.053450958670232473,'Podocarpus_cf_0.0':0.10139628424416085):0.12364353762283427,(('Podocarpus_bracteatus_0.0':0.021363828685177114,'Podocarpus_pseudobracteatus_0.0':0.021363828685177114):0.06734671709942182,'Podocarpus_insularis_0.0':0.08871054578459893):0.1363292760823962):0.0826610897049867,('Podocarpus_degeneri_0.0':0.04212860665832623,'Podocarpus_pallidus_0.0':0.04212860665832623):0.2655723049136556):0.1493843147638767,('Podocarpus_annamiensis_0.0':0.41791008607114566,'Podocarpus_decipiens_0.0':0.41791008607114566):0.03917514026471286):0.12472322865304158,'Podocarpus_neriifolius_0.0':0.5818084549889001):0.06477658839927791,(('Podocarpus_brevifolius_0.0':0.4408500420872529,'Podocarpus_rubens_0.0':0.4408500420872529):0.17232837816712349,'Podocarpus_ramosii_0.0':0.6131784202543764):0.033406623133801605):0.006521781142334704,(('Podocarpus_archboldii_0.0':0.27480959865466226,'Podocarpus_crassigemmis_0.0':0.27480959865466226):0.04717235992107893,'Podocarpus_ledermannii_0.0':0.3219819585757412):0.33112486595477153):0.06973561447822363,(('Podocarpus_costalis_0.0':0.6170339799391913,((((('Podocarpus_deflexus_0.0':0.06422172222590576,'Podocarpus_subtropicalis_0.0':0.06422172222590576):0.06134356033562831,'Podocarpus_macrophyllus_0.0':0.12556528256153407):0.07366412979143966,'Podocarpus_thailandensis_0.0':0.19922941235297373):0.10944083848582739,('Podocarpus_gibbsiae_0.0':0.17958438160046963,'Podocarpus_nakaii_0.0':0.17958438160046963):0.12908586923833149):0.1596085553730981,('Podocarpus_fasciculus_0.0':0.021192560264409292,'Podocarpus_forrestii_0.0':0.021192560264409292):0.4470862459474899):0.14875517372729208):0.05719264770488375,('Podocarpus_salomonensis_0.0':0.6104522539102388,('Podocarpus_spathoides_0.0':0.5372434833755481,'Podocarpus_teysmannii_0.0':0.5372434833755481):0.07320877053469077):0.06377437373383621):0.04861581136466131):0.11890974637397822,'Podocarpus_brassii_0.0':0.8417521853827146):0.22145465728285885,(((('Podocarpus_beecherae_0.0':0.35523250418550567,('Podocarpus_novae-caledoniae_0.0':0.2355708499913837,'Podocarpus_sylvestris_0.0':0.2355708499913837):0.11966165419412197):0.307851705067707,(('Podocarpus_decumbens_0.0':0.2673561566798642,'Podocarpus_longifoliolatus_0.0':0.2673561566798642):0.37439270532603147,'Podocarpus_polyspermus_0.0':0.6417488620058956):0.021335347247317005):0.09085004248036221,'Podocarpus_grayae_0.0':0.7539342517335749):0.2860797290620979,('Podocarpus_dispermus_0.0':0.9773067863586313,((('Podocarpus_elatus_0.0':0.003709058374122323,'Podocarpus_polystachyus_0.0':0.003709058374122323):0.2603303387773145,'Podocarpus_rumphii_0.0':0.2640393971514368):0.4166990698426934,'Podocarpus_lucienii_0.0':0.6807384669941302):0.2965683193645011):0.06270719443704142):0.02319286186990066):0.30304843562891604,('Podocarpus_chingianus_0.0':0.8829290038147507,('Podocarpus_drouynianus_0.0':0.814983362875435,'Podocarpus_spinulosus_0.0':0.814983362875435):0.06794564093931565):0.48332627447973875):2.887331259684583):1.5882374292518762):2.752526015262851,((((('Dacrycarpus_cinctus_0.0':0.29432488496345466,('Dacrycarpus_compactus_0.0':0.16132064279105546,'Dacrycarpus_expansus_0.0':0.16132064279105546):0.1330042421723992):0.36039342538723207,('Dacrycarpus_imbricatus_0.0':0.4242527724544194,'Dacrycarpus_kinabaluensis_0.0':0.4242527724544194):0.23046553789626734):0.397216427984891,('Dacrycarpus_dacrydioides_0.0':0.5814004676368112,'Dacrycarpus_vieillardii_0.0':0.5814004676368112):0.4705342706987665):4.948065261664422,'Dacrycarpus_puertae_6.0':0.0):0.646911833893407,((((('Dacrydium_araucarioides_0.0':1.1756486979565226,(('Dacrydium_balansae_0.0':0.2635820571089979,('Dacrydium_nausoriense_0.0':0.2389177287346574,'Dacrydium_x_0.0':0.2389177287346574):0.024664328374340516):0.12570440633815771,(('Dacrydium_guillauminii_0.0':0.13366992513788042,'Dacrydium_nidulum_0.0':0.13366992513788042):0.09670333342560061,'Dacrydium_lycopodioides_0.0':0.23037325856348104):0.15891320488367458):0.786362234509367):0.16392429677261844,(('Dacrydium_beccarii_0.0':0.17142317235622295,'Dacrydium_elatum_0.0':0.17142317235622295):0.8350292669048136,('Dacrydium_magnum_0.0':2.1195309235831747E-4,'Dacrydium_xanthandrum_0.0':2.1195309235831747E-4):1.0062404861686782):0.3331205554681045):1.1282968933866917,'Dacrydium_cupressinum_0.0':2.4678698881158327):0.8669635838792433,'Dacrydium_rhomboideum_2.84':0.4948334719950762):0.8954347887182803,('Falcatifolium_eocenica_3.72':0.130635922423465,('Falcatifolium_falciforme_0.0':1.9326938007293901,('Falcatifolium_papuanum_0.0':1.826249664771907,'Falcatifolium_taxoides_0.0':1.826249664771907):0.10644413595748303):1.917942121694075):0.3796323382898912):2.4166435731800506):1.9474381486003924):2.4473686177735985):1.4428240985167022,('Pheroshaera_microfolius_2.84':1.3911953531556813,('Pherosphaera_fitzgeraldii_0.0':1.77201190954361,'Pherosphaera_hookeriana_0.0':1.77201190954361):2.459183443612071):8.25334734562842):0.76487890979468,('Microcachrys_tetragona_0.0':2.881820969775172,'Microcacrhys_novaezelandia_2.84':0.041820969775172134):10.367600638803609):1.6198134962989457,'Saxegothaea_conspicua_0.0':14.869235104877726):1.5153569790829007,(((((('Halocarpus_bidwillii_0.0':0.48230188013046377,'Halocarpus_kirkii_0.0':0.48230188013046377):0.2976482985970557,'Halocarpus_biformis_0.0':0.7799501787275195):2.0600498212724805,'Halocarpus_highstedii_2.84':0.0):10.74599269547704,(((('Prumnopitys_andina_0.0':2.986534552685116,('Prumnopitys_montana_0.0':1.7460545425199272,'Prumnopitys_taxifolia_0.0':1.7460545425199272):1.240480010165189):3.8873114726452984,'Prumnopitys_ophiensis_6.0':0.8738460253304146):1.142802845436667,(('Prumnopitys_ferruginea_0.0':4.021831825065206,'Prumnopitys_ferruginoides_0.0':4.021831825065206):0.4017980342217733,'Prumnopitys_ladei_0.0':4.423629859286979):3.593019011480102):1.1573655337637394,('Sundacarpus_amarus_0.0':4.86,'Sundacarpus_anglica_4.86':0.0):4.314014404530821):4.4119782909462195):1.3393314739790956,((('Lagarostrobos_franklinii_0.0':5.138228216564194,'Lagarostrobos_marginatus_3.4':1.738228216564194):4.411293018536048,('Manoao_colensoi_0.0':3.5,'Manoao_colensoi_fossil_3.5':0.0):6.049521235100242):3.9666741121706313,'Parasitaxus_usta_0.0':13.516195347270873):1.409128822185263):0.4930411527130616,(('Lepidothamnus_australis_12.0':0.004628527254858739,(('Lepidothamnus_fonkii_0.0':2.5363587143225126,'Lepidothamnus_intermedius_0.0':2.5363587143225126):0.6671237379184896,'Lepidothamnus_laxifolius_0.0':3.203482452241002):8.801146075013857):1.5398205204763062,(('Phyllocladus_alpinus_0.0':1.353425754174173,((('Phyllocladus_aspleniifolius_0.0':0.03609977058691097,'Phyllocladus_toatoa_0.0':0.03609977058691097):0.0037433025334134007,'Phyllocladus_trichomanoides_0.0':0.03984307312032437):0.6629891685936635,'Phyllocladus_hypophyllus_0.0':0.702832241713988):0.650593512460185):2.476012851838513,'Phyllocladus_annulatus_3.3':0.5294386060126861):9.71501044171848):1.8739162744380327):0.9662267617914289):11.468874389698119,'Podocarp_sp_Permian_25.5':2.353466473658745):4.445353276532838,((((((((((('Agathis_alba_0.0':0.1669548157115632,'Agathis_palmerstonii_0.0':0.1669548157115632):0.5806509196101521,('Agathis_atropurpurea_0.0':0.2076826868877828,'Agathis_microstachya_0.0':0.2076826868877828):0.5399230484339326):0.0856830002320238,'Agathis_philippinensis_0.0':0.8332887355537392):0.22614887788212157,(('Agathis_macrophylla_0.0':0.3339670155970876,('Agathis_silbae_0.0':0.18785962471348214,'Agathis_vitiensis_0.0':0.18785962471348214):0.14610739088360544):0.05365074485912613,'Agathis_obtusa_0.0':0.3876177604562137):0.6718198529796471):0.035021909206991886,('Agathis_lanceolata_0.0':0.69919767454715,(('Agathis_montana_0.0':0.6350675608434291,'Agathis_ovata_0.0':0.6350675608434291):0.008828513907244706,'Agathis_moorei_0.0':0.6438960747506738):0.0553015997964762):0.39526184809570264):0.027975840751561787,(('Agathis_borneensis_0.0':0.4165596383180492,(('Agathis_dammara_0.0':0.04671651054818431,'Agathis_labillardierei_0.0':0.04671651054818431):0.17581884175277993,'Agathis_endertii_0.0':0.22253535230096425):0.19402428601708496):0.46709001815496254,'Agathis_lenticula_0.0':0.8836496564730117):0.23878570692140266):0.9411842550914709,'Agathis_australis_0.0':2.0636196184858853):3.4363803815141147,'Agathis_vittata_5.5':0.0):0.023575143913013186,'Wollemia_nobilis_0.0':5.523575143913013):0.9222278803358899,((('Araucaria_angustifolia_0.0':0.5311383402300379,'Araucaria_araucana_0.0':0.5311383402300379):1.8162641156331354,('Araucaria_bidwillii_0.0':0.7325565805586906,'Araucaria_hunsteinii_0.0':0.7325565805586906):1.6148458753044825):2.3791512939460193,(((((('Araucaria_bernieri_0.0':0.20806572118736066,'Araucaria_subulata_0.0':0.20806572118736066):0.1059610301186833,'Araucaria_schmidii_0.0':0.31402675130604396):0.08061433978230653,(('Araucaria_biramulata_0.0':0.11085570969278254,'Araucaria_montana_0.0':0.11085570969278254):0.034974988134918075,'Araucaria_muelleri_0.0':0.1458306978277006):0.24881039326064988):0.021174825758345228,('Araucaria_columnaris_0.0':0.2158363415056793,('Araucaria_luxurians_0.0':0.13973943006676592,'Araucaria_nemorosa_0.0':0.13973943006676592):0.07609691143891337):0.19997957534101643):0.05487944024756175,('Araucaria_humboldtensis_0.0':0.34027870316022774,(('Araucaria_laubenfelsii_0.0':0.07768674874711196,'Araucaria_rulei_0.0':0.07768674874711196):0.23018762746171567,'Araucaria_scopulorum_0.0':0.3078743762088276):0.03240432695140011):0.13041665393402974):0.8050102336401549,('Araucaria_cunninghamii_0.0':0.23091348139939455,'Araucaria_heterophylla_0.0':0.23091348139939455):1.0447921093350179):3.45084815907478):1.7192492744397105):13.875095807928254,'Araucaria_sp_19.0':1.320898832177157):11.977920918014426):2.759046991442574);((('Abies_0.0':7.074251855063497,('Pseudolarix_0.0':6.2520163347094675,'Tsuga_0.0':6.2520163347094675):0.8222355203540292):4.022236083896966,'Pinus_0.0':11.096487938960463):25.10298899935441,((((((((('Acmopyle_florinii_5.7':5.254542514376635,('Acmopyle_pancheri_0.0':2.7692812015578676,'Acmopyle_sahniana_0.0':2.7692812015578676):8.185261312818767):0.4926973099492926,((((((('Afrocarpus_dawei_0.0':0.04356500103957705,'Afrocarpus_falcatus_0.0':0.04356500103957705):0.1003739072563859,'Afrocarpus_usambarensis_0.0':0.14393890829596295):0.36400316051239806,('Afrocarpus_gracilior_0.0':0.3971814069030179,'Afrocarpus_mannii_0.0':0.3971814069030179):0.11076066190534312):4.515955484201585,(((('Nageia_fleuryi_0.0':0.6067361253417514,(('Nageia_formosensis_0.0':0.0028329875828403367,'Nageia_nagi_0.0':0.0028329875828403367):0.21380636459638205,'Nageia_nankoensis_0.0':0.2166393521792224):0.390096773162529):0.273583694944879,'Nageia_motleyi_0.0':0.8803198202866304):1.0167780030481866,'Nageia_wallichiana_0.0':1.8970978233348168):3.102902176665183,'Nageia_hainanensis_5.0':0.0):0.023897553009946115):0.40494784389256555,((('Retrophyllum_comptonii_0.0':1.3536035770211068,'Retrophyllum_minus_0.0':1.3536035770211068):1.8935685016030577,('Retrophyllum_rospigliosii_0.0':1.2532321160699935,'Retrophyllum_vitiense_0.0':1.2532321160699935):1.993939962554171):2.089974661692388,'Retrophyllum_oxyphyllum_5.2':0.1371467403165525):0.09169865658595899):0.6501202533727133,((((((('Podocarpus_acutifolius_0.0':1.6127147750737163,('Podocarpus_gnidioides_0.0':0.8221252644419498,(('Podocarpus_hallii_0.0':0.04965590659921396,'Podocarpus_totara_0.0':0.04965590659921396):0.08081321042520187,('Podocarpus_lawrencei_0.0':0.09787925844129909,'Podocarpus_nivalis_0.0':0.09787925844129909):0.032589858583116735):0.691656147417534):0.7905895106317665):0.4012561528251206,'Podocarpus_nubigenus_0.0':2.013970927898837):0.5481787036094281,((('Podocarpus_angustifolius_0.0':1.1857316185562425,'Podocarpus_salignus_0.0':1.1857316185562425):0.5120127315521654,'Podocarpus_smithii_0.0':1.697744350108408):0.7913284549364306,((((((('Podocarpus_aristulatus_0.0':0.031771546331885864,'Podocarpus_ekmanii_0.0':0.031771546331885864):0.3566292502002425,'Podocarpus_purdieanus_0.0':0.38840079653212833):0.2812957283394353,'Podocarpus_urbanii_0.0':0.6696965248715636):0.04251205213528697,((('Podocarpus_brasiliensis_0.0':0.2703368077042448,'Podocarpus_guatemalensis_0.0':0.2703368077042448):0.12007301169601953,'Podocarpus_coriaceus_0.0':0.3904098194002643):0.14757805669026425,('Podocarpus_costaricensis_0.0':0.3204267145236166,'Podocarpus_sellowii_0.0':0.3204267145236166):0.21756116156691196):0.17422070091632202):0.06402810974887474,'Podocarpus_matudae_0.0':0.7762366867557253):0.844896639358828,((('Podocarpus_celatus_0.0':0.0793912609517974,'Podocarpus_oleifolius_0.0':0.0793912609517974):0.4725496812436808,'Podocarpus_hispaniolensis_0.0':0.5519409421954782):0.3018087259635994,'Podocarpus_trinitensis_0.0':0.8537496681590776):0.7673836579554757):0.7210689890288824,(('Podocarpus_capuronii_0.0':0.47690844168080515,'Podocarpus_madagascariensis_0.0':0.47690844168080515):0.6495540047432808,(('Podocarpus_elongatus_0.0':0.3759983722323696,('Podocarpus_latifolius_0.0':0.19020222480142948,'Podocarpus_milanjianus_0.0':0.19020222480142948):0.1857961474309401):0.3358396765846177,'Podocarpus_henkelii_0.0':0.7118380488169873):0.4146243976070987):1.2157398687193497):0.14687048990140283):0.0730768264634265):0.42641998782913193,(('Podocarpus_lambertii_0.0':0.24088886825194972,'Podocarpus_sprucei_0.0':0.24088886825194972):0.02493430768771715,'Podocarpus_parlatorei_0.0':0.26582317593966687):2.72274644339773):0.7314303806626032,'Podocarpus_witherdenensis_3.72':0.0):0.04327203282708547,'Podocarpus_cunninghamii_0.0':3.7632720328270857):1.038885134161684,((((((((('Podocarpus_affinis_0.0':0.2514643454176814,'Podocarpus_annamiensis_0.0':0.2514643454176814):0.36980110135716576,((('Podocarpus_cf_0.0':0.08919650397371721,'Podocarpus_decipiens_0.0':0.08919650397371721):0.15377807114101988,('Podocarpus_degeneri_0.0':0.023361827567366183,'Podocarpus_pallidus_0.0':0.023361827567366183):0.2196127475473709):0.233825886689479,('Podocarpus_spathoides_0.0':0.2995538836062686,'Podocarpus_teysmannii_0.0':0.2995538836062686):0.17724657819794748):0.1444649849706311):0.001676647391297359,'Podocarpus_salomonensis_0.0':0.6229420941661445):0.07274688892608705,('Podocarpus_costalis_0.0':0.5737609332142013,((((('Podocarpus_deflexus_0.0':0.025057354270403006,'Podocarpus_macrophyllus_0.0':0.025057354270403006):0.08399991323219158,'Podocarpus_subtropicalis_0.0':0.10905726750259459):0.1098634162459742,'Podocarpus_thailandensis_0.0':0.2189206837485688):0.1481520884045794,'Podocarpus_nakaii_0.0':0.3670727721531482):0.08700921094398256,(('Podocarpus_fasciculus_0.0':0.04431616504004403,'Podocarpus_gibbsiae_0.0':0.04431616504004403):0.06071205394583075,'Podocarpus_forrestii_0.0':0.10502821898587478):0.349053764111256):0.11967895011707053):0.1219280498780303):0.10048836048569776,((('Podocarpus_bracteatus_0.0':0.01110951967113642,'Podocarpus_pseudobracteatus_0.0':0.01110951967113642):0.11192911415292889,'Podocarpus_pilgeri_0.0':0.12303863382406531):0.1041771179143398,'Podocarpus_insularis_0.0':0.2272157517384051):0.5689615918395242):0.011746647021733114,((((('Podocarpus_archboldii_0.0':0.3110402986114718,'Podocarpus_crassigemmis_0.0':0.3110402986114718):0.02726091981552098,'Podocarpus_ledermannii_0.0':0.3383012184269928):0.10393892581035563,('Podocarpus_ramosii_0.0':0.4268220101838659,'Podocarpus_rubens_0.0':0.4268220101838659):0.015418134053482524):0.0710728419146312,'Podocarpus_brevifolius_0.0':0.5133129861519796):0.0525450195096544,'Podocarpus_neriifolius_0.0':0.565858005661634):0.24206598493802844):0.14974838544853852,'Podocarpus_brassii_0.0':0.957672376048201):0.20376114227225461,'Podocarpus_chingianus_0.0':1.1614335183204556):0.28101030393405435,((((('Podocarpus_beecherae_0.0':0.05087247673162344,('Podocarpus_novae-caledoniae_0.0':0.020766713156429768,'Podocarpus_sylvestris_0.0':0.020766713156429768):0.030105763575193675):0.7253233277923741,('Podocarpus_longifoliolatus_0.0':0.7286139727089915,'Podocarpus_polyspermus_0.0':0.7286139727089915):0.04758183181500597):0.37148502809088624,'Podocarpus_grayae_0.0':1.1476808326148837):0.017527886866710807,'Podocarpus_dispermus_0.0':1.1652087194815945):0.16506918960908656,((('Podocarpus_decumbens_0.0':0.5397129091440086,(('Podocarpus_elatus_0.0':0.05386260072978998,'Podocarpus_polystachyus_0.0':0.05386260072978998):0.481349437395447,'Podocarpus_rumphii_0.0':0.535212038125237):0.004500871018771613):0.5893942249831462,'Podocarpus_lucienii_0.0':1.1291071341271548):0.12968925646435103,('Podocarpus_drouynianus_0.0':0.8584345164295348,'Podocarpus_spinulosus_0.0':0.8584345164295348):0.400361874161971):0.07148151849917528):0.11216591316382885):3.35971334473426):1.2768084832864552):2.6325665875388315,(((((('Dacrycarpus_cinctus_0.0':0.09847353008263182,'Dacrycarpus_expansus_0.0':0.09847353008263182):0.16361687555067167,'Dacrycarpus_compactus_0.0':0.2620904056333035):0.5085940526630626,('Dacrycarpus_imbricatus_0.0':0.502690766488009,'Dacrycarpus_kinabaluensis_0.0':0.502690766488009):0.26799369180835697):0.3188897271012293,('Dacrycarpus_dacrydioides_0.0':1.0043154627373008,'Dacrycarpus_vieillardii_0.0':1.0043154627373008):0.08525872266029455):4.910425814602405,'Dacrycarpus_puertae_6.0':0.0):0.49501268540800236,(((('Dacrydium_araucarioides_0.0':1.9020219781876675,((((('Dacrydium_balansae_0.0':0.2705804262560763,('Dacrydium_lycopodioides_0.0':0.1634262429851618,'Dacrydium_x_0.0':0.1634262429851618):0.1071541832709145):0.1569713099059889,'Dacrydium_nausoriense_0.0':0.4275517361620652):0.12858263666355063,'Dacrydium_nidulum_0.0':0.5561343728256158):0.011881173190181116,'Dacrydium_guillauminii_0.0':0.568015546015797):0.8050556004677205,(('Dacrydium_beccarii_0.0':0.33858129741320503,'Dacrydium_elatum_0.0':0.33858129741320503):0.4813506870584638,('Dacrydium_magnum_0.0':0.014136074836608984,'Dacrydium_xanthandrum_0.0':0.014136074836608984):0.8057959096350599):0.5531391620118487):0.52895083170415):0.9151508246723565,'Dacrydium_cupressinum_0.0':2.817172802860024):0.02282719713997583,'Dacrydium_rhomboideum_2.84':0.0):1.0598941986190242,('Falcatifolium_eocenica_3.72':0.0,('Falcatifolium_falciforme_0.0':2.3993425558209176,('Falcatifolium_papuanum_0.0':1.975570973369684,'Falcatifolium_taxoides_0.0':1.975570973369684):0.4237715824512336):1.3206574441790826):0.1798941986190239):2.5951184867889783):2.216519552406054):2.7357075865118716):2.2219801140098845,('Pheroshaera_microfolius_2.84':0.5115485809769869,('Pherosphaera_fitzgeraldii_0.0':1.9627348273380383,'Pherosphaera_hookeriana_0.0':1.9627348273380383):1.3888137536389484):10.317671357358826):0.4010347124171538,('Microcachrys_tetragona_0.0':4.003495809766047,'Microcacrhys_novaezelandia_2.84':1.1634958097660473):10.06675884098692):1.765187726483564,'Saxegothaea_conspicua_0.0':15.83544237723653):2.524059980227081,((((('Halocarpus_bidwillii_0.0':0.7573726285778947,('Halocarpus_biformis_0.0':0.5072070131740314,'Halocarpus_kirkii_0.0':0.5072070131740314):0.2501656154038633):5.676123924939323,'Halocarpus_highstedii_2.84':3.593496553517218):6.7186038521671865,((((('Prumnopitys_andina_0.0':2.9147166149326007,'Prumnopitys_taxifolia_0.0':2.9147166149326007):1.0956941841038632,'Prumnopitys_montana_0.0':4.010410799036464):4.568420954166607,(('Prumnopitys_ferruginea_0.0':3.889278082453092,'Prumnopitys_ferruginoides_0.0':3.889278082453092):0.7238832929054841,'Prumnopitys_ladei_0.0':4.613161375358576):3.9656703778444946):0.9512803265161054,'Prumnopitys_ophiensis_6.0':3.530112079719176):0.060972673022591906,('Sundacarpus_amarus_0.0':4.86,'Sundacarpus_anglica_4.86':0.0):4.731084752741768):3.5610156529426362):1.5371792685886572,((('Lagarostrobos_franklinii_0.0':7.522599045188517,'Lagarostrobos_marginatus_3.4':4.122599045188517):2.0528425097353367,('Manoao_colensoi_0.0':4.280308988289842,'Manoao_colensoi_fossil_3.5':0.7803089882898417):5.295132566634012):3.6455476441003682,'Parasitaxus_usta_0.0':13.220989199024222):1.468290475248839):1.6135698038462447,(('Lepidothamnus_australis_12.0':0.21861022394261198,('Lepidothamnus_fonkii_0.0':3.3342968397926596,('Lepidothamnus_intermedius_0.0':2.4297441546400806,'Lepidothamnus_laxifolius_0.0':2.4297441546400806):0.9045526851525789):8.884313384149952):1.63542764095423,((('Phyllocladus_alpinus_0.0':0.454853879725918,'Phyllocladus_aspleniifolius_0.0':0.454853879725918):0.5424749428216,(('Phyllocladus_hypophyllus_0.0':0.166163319261708,'Phyllocladus_toatoa_0.0':0.166163319261708):0.04648832743669529,'Phyllocladus_trichomanoides_0.0':0.21265164669840328):0.7846771758491148):7.195002087625728,'Phyllocladus_annulatus_3.3':4.8923309101732455):5.661706954723597):2.448811613222464):2.0566528793443055):13.866338745097003,'Podocarp_sp_Permian_25.5':6.725841102560615):0.8332414569179889,((((((((('Agathis_alba_0.0':0.3306832377018201,'Agathis_palmerstonii_0.0':0.3306832377018201):0.09540495388299014,(('Agathis_atropurpurea_0.0':0.03565663468253539,'Agathis_microstachya_0.0':0.03565663468253539):0.3562071720510151,'Agathis_philippinensis_0.0':0.3918638067335505):0.03422438485125978):0.4967047231336317,('Agathis_lanceolata_0.0':0.4705246294002969,('Agathis_montana_0.0':0.38464711741752133,('Agathis_moorei_0.0':0.36049049181042125,'Agathis_ovata_0.0':0.36049049181042125):0.02415662560710008):0.08587751198277555):0.45226828531814506):0.059372344875786465,((('Agathis_borneensis_0.0':0.446062724055084,(('Agathis_dammara_0.0':0.01917078622782674,'Agathis_labillardierei_0.0':0.01917078622782674):0.28051425433765337,'Agathis_endertii_0.0':0.2996850405654801):0.1463776834896039):0.38232164295179344,'Agathis_lenticula_0.0':0.8283843670068775):0.13972531537435995,('Agathis_macrophylla_0.0':0.42369300250196096,(('Agathis_obtusa_0.0':0.14134744474341837,'Agathis_silbae_0.0':0.14134744474341837):0.01823763551637958,'Agathis_vitiensis_0.0':0.15958508025979795):0.264107922242163):0.5444166798792764):0.014055577212991):1.0519397768068415,'Agathis_australis_0.0':2.03410503640107):3.5055633952312135,'Agathis_vittata_5.5':0.03966843163228351):0.07545348484501258,'Wollemia_nobilis_0.0':5.615121916477296):1.1372468744353181,((('Araucaria_angustifolia_0.0':0.3785932937073416,'Araucaria_araucana_0.0':0.3785932937073416):1.0310781497410146,('Araucaria_bidwillii_0.0':0.5078800381970817,'Araucaria_hunsteinii_0.0':0.5078800381970817):0.9017914052512747):2.7892754364432495,((((((('Araucaria_bernieri_0.0':0.09381134090295927,'Araucaria_subulata_0.0':0.09381134090295927):0.05800299157291362,'Araucaria_schmidii_0.0':0.1518143324758729):0.33703555683367614,('Araucaria_humboldtensis_0.0':0.1228985419368795,'Araucaria_scopulorum_0.0':0.1228985419368795):0.36595134737266954):0.01676795047850871,('Araucaria_laubenfelsii_0.0':0.1609859979004648,'Araucaria_rulei_0.0':0.1609859979004648):0.34463184188759294):0.10917447387612012,('Araucaria_columnaris_0.0':0.24852585605523908,('Araucaria_luxurians_0.0':0.01114487556114273,'Araucaria_nemorosa_0.0':0.01114487556114273):0.23738098049409634):0.3662664576089388):0.0016614999599832148,('Araucaria_biramulata_0.0':0.3248922659684786,('Araucaria_montana_0.0':0.16508017143927,'Araucaria_muelleri_0.0':0.16508017143927):0.15981209452920858):0.2915615476556825):0.8132477521603649,('Araucaria_cunninghamii_0.0':0.15969906252529903,'Araucaria_heterophylla_0.0':0.15969906252529903):1.270002503259227):2.76924531410708):2.553421911021008):12.831573461710212,'Araucaria_sp_19.0':0.5839422526228262):13.475140306855778):2.0038273576741332,((((('Amentotaxus_0.0':4.761557177511135,'Torreya_0.0':4.761557177511135):7.467331007612951,'Cephalotaxus_0.0':12.228888185124086):0.8418674632919743,'Austrotaxus_0.0':13.07075564841606):6.960021449532462,((('Athrotaxis_0.0':12.035256264309796,('Juniperus_0.0':6.708310694215451,'Thuja_0.0':6.708310694215451):5.326945570094344):0.9061959991267106,'Taiwania_0.0':12.941452263436506):3.153080148311851,'Austrohamia_minuta_16.0':0.09453241174835725):3.9362446862001654):10.22119072235984,'Sciadopitys_0.0':30.251967820308362):4.810942096844375):1.1365670211621364);(((('Abies_0.0':6.27966688684521,('Pseudolarix_0.0':5.35845686997926,'Tsuga_0.0':5.35845686997926):0.9212100168659507):4.03764806063925,'Pinus_0.0':10.31731494748446):23.583875473420193,(((((('Amentotaxus_0.0':4.8986781456414885,'Torreya_0.0':4.8986781456414885):7.626128660474002,'Cephalotaxus_0.0':12.52480680611549):0.9292664059476987,'Austrotaxus_0.0':13.45407321206319):2.5459267879368106,'Austrohamia_minuta_16.0':0.0):3.0091688166471044,(('Athrotaxis_0.0':11.682777373101361,('Juniperus_0.0':6.712640966007718,'Thuja_0.0':6.712640966007718):4.970136407093643):0.558778475779345,'Taiwania_0.0':12.241555848880706):6.767612967766398):9.941347640958938,'Sciadopitys_0.0':28.950516457606042):4.9506739632986125):0.6781133099590093,(((((((('Acmopyle_florinii_5.7':2.956208384205067,('Acmopyle_pancheri_0.0':3.0991467450245715,'Acmopyle_sahniana_0.0':3.0991467450245715):5.557061639180496):2.0298638142803043,((((((('Afrocarpus_dawei_0.0':0.0662837823514745,'Afrocarpus_usambarensis_0.0':0.0662837823514745):0.13111442249264438,'Afrocarpus_falcatus_0.0':0.19739820484411888):0.08841349709045584,('Afrocarpus_gracilior_0.0':0.19608459574094786,'Afrocarpus_mannii_0.0':0.19608459574094786):0.08972710619362687):4.799096817411446,((('Nageia_fleuryi_0.0':0.5692564600744339,(('Nageia_formosensis_0.0':0.08665808426114209,'Nageia_nankoensis_0.0':0.08665808426114209):0.07784064603655817,'Nageia_nagi_0.0':0.16449873029770026):0.40475772977673363):1.5144468976135856,('Nageia_motleyi_0.0':1.3689295562188657,'Nageia_wallichiana_0.0':1.3689295562188657):0.7147738014691538):2.9162966423119805,'Nageia_hainanensis_5.0':0.0):0.08490851934601995):0.5543219533525621,(((('Retrophyllum_comptonii_0.0':1.0635481867210512,'Retrophyllum_minus_0.0':1.0635481867210512):1.6305901447618842,'Retrophyllum_vitiense_0.0':2.6941383314829355):0.7020841339743704,'Retrophyllum_rospigliosii_0.0':3.396222465457306):1.8037775345426943,'Retrophyllum_oxyphyllum_5.2':0.0):0.43923047269858184):0.7272224486262369,(((((('Podocarpus_acutifolius_0.0':1.9258499561671216,('Podocarpus_gnidioides_0.0':0.9551021763452121,((('Podocarpus_hallii_0.0':0.12376525413156457,'Podocarpus_totara_0.0':0.12376525413156457):0.0686570284570462,'Podocarpus_nivalis_0.0':0.19242228258861077):0.11862706827904407,'Podocarpus_lawrencei_0.0':0.31104935086765484):0.6440528254775573):0.9707477798219095):0.5345067356321349,('Podocarpus_lambertii_0.0':0.4794598133243245,('Podocarpus_parlatorei_0.0':0.07800902093283797,'Podocarpus_sprucei_0.0':0.07800902093283797):0.40145079239148657):1.980896878474932):0.11667771777539082,(((('Podocarpus_angustifolius_0.0':1.5553369261542245,'Podocarpus_salignus_0.0':1.5553369261542245):0.18152052292376863,'Podocarpus_smithii_0.0':1.736857449077993):0.5402113204488419,((((((((('Podocarpus_aristulatus_0.0':0.22034680201951662,'Podocarpus_purdieanus_0.0':0.22034680201951662):0.031311196700632205,'Podocarpus_ekmanii_0.0':0.2516579987201488):0.13451915230446382,'Podocarpus_urbanii_0.0':0.38617715102461264):0.1320449968368958,'Podocarpus_hispaniolensis_0.0':0.5182221478615084):0.013211598722082885,'Podocarpus_matudae_0.0':0.5314337465835913):0.037639748503239034,((('Podocarpus_brasiliensis_0.0':0.2708430149776935,'Podocarpus_guatemalensis_0.0':0.2708430149776935):0.15150470694926382,'Podocarpus_coriaceus_0.0':0.4223477219269573):0.04016980806423098,('Podocarpus_costaricensis_0.0':0.28874798402177626,'Podocarpus_sellowii_0.0':0.28874798402177626):0.17376954596941202):0.10655596509564208):0.3765439212595503,'Podocarpus_trinitensis_0.0':0.9456174163463806):0.6975269703923757,('Podocarpus_celatus_0.0':0.20048660778764782,'Podocarpus_oleifolius_0.0':0.20048660778764782):1.4426577789511086):0.5546868190536764,(('Podocarpus_capuronii_0.0':0.560081290410263,'Podocarpus_madagascariensis_0.0':0.560081290410263):0.3783053151512029,(('Podocarpus_elongatus_0.0':0.20937119227743817,('Podocarpus_latifolius_0.0':0.10844626885506306,'Podocarpus_milanjianus_0.0':0.10844626885506306):0.1009249234223751):0.20676632779780696,'Podocarpus_henkelii_0.0':0.4161375200752451):0.5222490854862207):1.259444600230967):0.07923756373440227):0.12556005346976784,'Podocarpus_nubigenus_0.0':2.402628822996603):0.1744055865780445):1.1685482011152515,'Podocarpus_witherdenensis_3.72':0.025582610689898644):0.04035340587419478,'Podocarpus_cunninghamii_0.0':3.7859360165640936):1.0235925564102182,(((((((('Podocarpus_affinis_0.0':0.49076067716966043,'Podocarpus_salomonensis_0.0':0.49076067716966043):0.023194124039619735,((('Podocarpus_annamiensis_0.0':0.18769383315149274,('Podocarpus_decipiens_0.0':0.08185607086849908,'Podocarpus_degeneri_0.0':0.08185607086849908):0.10583776228299366):0.13135863885881371,('Podocarpus_pallidus_0.0':0.0605707716600831,'Podocarpus_pilgeri_0.0':0.0605707716600831):0.25848170035022333):0.10658956678415527,(('Podocarpus_cf_0.0':0.216226575844683,'Podocarpus_spathoides_0.0':0.216226575844683):0.14336886212580488,'Podocarpus_teysmannii_0.0':0.3595954379704879):0.06604660082397384):0.08831276241481845):0.12790734190141462,('Podocarpus_costalis_0.0':0.49467579425312247,((((('Podocarpus_deflexus_0.0':0.1522251178256151,'Podocarpus_macrophyllus_0.0':0.1522251178256151):0.002571528885864649,'Podocarpus_thailandensis_0.0':0.15479664671147975):0.02555213541299145,'Podocarpus_subtropicalis_0.0':0.1803487821244712):0.0904448873722245,'Podocarpus_nakaii_0.0':0.2707936694966957):0.07343717284925605,(('Podocarpus_fasciculus_0.0':0.18765846813816486,'Podocarpus_gibbsiae_0.0':0.18765846813816486):0.05074971044391477,'Podocarpus_forrestii_0.0':0.23840817858207963):0.10582266376387212):0.15044495190717072):0.1471863488575723):0.02997085728300941,(((((('Podocarpus_archboldii_0.0':0.022853435262849824,'Podocarpus_ledermannii_0.0':0.022853435262849824):0.35484581255244363,'Podocarpus_neriifolius_0.0':0.37769924781529346):0.022282176997628578,'Podocarpus_crassigemmis_0.0':0.39998142481292204):0.013750615589021242,('Podocarpus_ramosii_0.0':0.0804942420251649,'Podocarpus_rubens_0.0':0.0804942420251649):0.33323779837677836):0.06724055400324991,'Podocarpus_brevifolius_0.0':0.4809725944051932):0.12499427838196514,(('Podocarpus_bracteatus_0.0':0.04880900957860539,'Podocarpus_insularis_0.0':0.04880900957860539):0.020949702961500526,'Podocarpus_pseudobracteatus_0.0':0.06975871254010592):0.5362081602470524):0.06586612760654587):0.24891061882246002,'Podocarpus_brassii_0.0':0.9207436192161642):0.08750815361761721,'Podocarpus_chingianus_0.0':1.0082517728337814):0.539705727641439,((((((('Podocarpus_beecherae_0.0':0.01771472940725848,'Podocarpus_sylvestris_0.0':0.01771472940725848):0.03179353601420218,'Podocarpus_novae-caledoniae_0.0':0.049508265421460654):0.10133457561458901,'Podocarpus_decumbens_0.0':0.15084284103604967):0.4985298918845729,('Podocarpus_longifoliolatus_0.0':0.588453047413062,'Podocarpus_polyspermus_0.0':0.588453047413062):0.06091968550756055):0.32537106239958313,'Podocarpus_grayae_0.0':0.9747437953202057):0.0710295391898893,((('Podocarpus_elatus_0.0':0.09913269926568044,'Podocarpus_polystachyus_0.0':0.09913269926568044):0.409491304256141,'Podocarpus_rumphii_0.0':0.5086240035218215):0.3170897532822575,'Podocarpus_lucienii_0.0':0.825713756804079):0.22005957770601603):0.16917680612169028,'Podocarpus_dispermus_0.0':1.2149501406317853):0.3330073598434351):0.1716571716812152,('Podocarpus_drouynianus_0.0':0.6639624388762634,'Podocarpus_spinulosus_0.0':0.6639624388762634):1.0556522332801723):3.0899139008178764):1.556924348350507):1.9294743523859106,(((((('Dacrycarpus_cinctus_0.0':0.16160665922572012,('Dacrycarpus_compactus_0.0':0.14724970369783477,'Dacrycarpus_expansus_0.0':0.14724970369783477):0.014356955527885351):0.2839623363797714,('Dacrycarpus_imbricatus_0.0':0.35274793250408243,'Dacrycarpus_kinabaluensis_0.0':0.35274793250408243):0.09282106310140908):0.4804456465930724,'Dacrycarpus_vieillardii_0.0':0.9260146421985639):0.19575407406237766,'Dacrycarpus_dacrydioides_0.0':1.1217687162609415):4.8782312837390585,'Dacrycarpus_puertae_6.0':0.0):0.03935370831780993,((((('Dacrydium_araucarioides_0.0':0.8478545729469547,((('Dacrydium_balansae_0.0':0.1497236350748585,'Dacrydium_nausoriense_0.0':0.1497236350748585):0.15106020722828375,'Dacrydium_guillauminii_0.0':0.30078384230314226):0.33247458779320904,(('Dacrydium_lycopodioides_0.0':0.2617259576180993,'Dacrydium_x_0.0':0.2617259576180993):0.11011828431875648,'Dacrydium_nidulum_0.0':0.3718442419368558):0.2614141881594955):0.21459614285060336):0.35012015481805414,(('Dacrydium_beccarii_0.0':0.19116515535445963,'Dacrydium_elatum_0.0':0.19116515535445963):0.8158106685479486,('Dacrydium_magnum_0.0':0.08688040452465383,'Dacrydium_xanthandrum_0.0':0.08688040452465383):0.9200954193777544):0.19099890386260054):0.4682487439789118,'Dacrydium_cupressinum_0.0':1.6662234717439206):2.191422149517206,'Dacrydium_rhomboideum_2.84':1.017645621261127):0.11286209121150614,('Falcatifolium_eocenica_3.72':0.0,(('Falcatifolium_falciforme_0.0':1.911017090559838,'Falcatifolium_papuanum_0.0':1.911017090559838):0.07105634814363215,'Falcatifolium_taxoides_0.0':1.9820734387034702):1.73792656129653):0.2505077124726327):2.068845995845177):2.2565735653929195):2.390144924774642):1.4168621603968088,('Pheroshaera_microfolius_2.84':0.0,('Pherosphaera_fitzgeraldii_0.0':1.6331360744294086,'Pherosphaera_hookeriana_0.0':1.6331360744294086):1.2068639255705913):9.26293435888218):1.0986798629855752,('Microcachrys_tetragona_0.0':3.9570253384075897,'Microcacrhys_novaezelandia_2.84':1.1170253384075899):9.244588883460166):1.6086461679397868,'Saxegothaea_conspicua_0.0':14.810260389807542):2.636282608805761,(((((('Halocarpus_bidwillii_0.0':0.10518504604604856,'Halocarpus_kirkii_0.0':0.10518504604604856):0.3856595385799078,'Halocarpus_biformis_0.0':0.49084458462595637):2.3609459358708467,'Halocarpus_highstedii_2.84':0.011790520496802959):10.740234944728433,((('Prumnopitys_andina_0.0':2.6691284713137726,('Prumnopitys_montana_0.0':1.5534800655914272,'Prumnopitys_taxifolia_0.0':1.5534800655914272):1.1156484057223455):5.5775244368561,((('Prumnopitys_ferruginea_0.0':2.8902884425782527,'Prumnopitys_ferruginoides_0.0':2.8902884425782527):1.3136108221385876,'Prumnopitys_ladei_0.0':4.20389926471684):1.7961007352831597,'Prumnopitys_ophiensis_6.0':0.0):2.2466529081698727):1.0886170900356262,('Sundacarpus_amarus_0.0':4.86,'Sundacarpus_anglica_4.86':0.0):4.475269998205499):4.256755467019737):0.9868924815567777,((('Lagarostrobos_franklinii_0.0':3.8844596639869686,'Lagarostrobos_marginatus_3.4':0.4844596639869687):6.270463484505552,('Manoao_colensoi_0.0':3.5,'Manoao_colensoi_fossil_3.5':0.0):6.65492314849252):3.612713280360513,'Parasitaxus_usta_0.0':13.767636428853033):0.8112815179289807):1.3059070207365568,(('Lepidothamnus_australis_12.0':0.0,('Lepidothamnus_fonkii_0.0':2.7874639989976306,('Lepidothamnus_intermedius_0.0':2.496690170324062,'Lepidothamnus_laxifolius_0.0':2.496690170324062):0.2907738286735686):9.21253600100237):1.2421803569440613,(('Phyllocladus_alpinus_0.0':1.0631875440491065,((('Phyllocladus_aspleniifolius_0.0':4.2182449152378934E-4,'Phyllocladus_toatoa_0.0':4.2182449152378934E-4):0.06312436925083677,'Phyllocladus_hypophyllus_0.0':0.06354619374236056):0.27330074103191515,'Phyllocladus_trichomanoides_0.0':0.3368469347742757):0.7263406092748308):3.5782736597412743,'Phyllocladus_annulatus_3.3':1.3414612037903808):8.60071915315368):2.642644610574509):1.561718031094733):10.626964220835529,'Podocarp_sp_Permian_25.5':2.5735072194488318):3.6829259363151685,(((((((('Agathis_alba_0.0':0.4696597407229836,'Agathis_palmerstonii_0.0':0.4696597407229836):0.15516203471354445,(('Agathis_atropurpurea_0.0':0.03735309772148217,'Agathis_microstachya_0.0':0.03735309772148217):0.5326992354382054,'Agathis_philippinensis_0.0':0.5700523331596876):0.05476944227684044):0.45324919018181753,(((('Agathis_borneensis_0.0':0.7331457235394492,(('Agathis_dammara_0.0':0.07209876431783026,'Agathis_labillardierei_0.0':0.07209876431783026):0.5961289736533592,'Agathis_lenticula_0.0':0.6682277379711894):0.06491798556825978):0.0052588879711417125,'Agathis_endertii_0.0':0.7384046115105909):0.1600249912642726,('Agathis_macrophylla_0.0':0.2733237504477338,(('Agathis_obtusa_0.0':0.04352587877420733,'Agathis_silbae_0.0':0.04352587877420733):0.07582702732402262,'Agathis_vitiensis_0.0':0.11935290609822995):0.15397084434950387):0.6251058523271297):0.011824274973717519,('Agathis_lanceolata_0.0':0.6652916418272087,('Agathis_montana_0.0':0.5651329032276915,('Agathis_moorei_0.0':0.4992890300761217,'Agathis_ovata_0.0':0.4992890300761217):0.06584387315156981):0.10015873859951718):0.24496223592137234):0.16781708786976457):1.3458704589751247,'Agathis_australis_0.0':2.4239414245934703):3.0760585754065297,'Agathis_vittata_5.5':0.0):0.039671683232577415,'Wollemia_nobilis_0.0':5.539671683232577):1.0032865602698289,((('Araucaria_angustifolia_0.0':0.8117387066790546,'Araucaria_araucana_0.0':0.8117387066790546):1.4238621976957506,('Araucaria_bidwillii_0.0':1.0470281495974632,'Araucaria_hunsteinii_0.0':1.0470281495974632):1.188572754777342):2.235566601155319,((((((('Araucaria_bernieri_0.0':0.001144820115878836,'Araucaria_scopulorum_0.0':0.001144820115878836):0.14418012918892328,'Araucaria_subulata_0.0':0.1453249493048021):0.12131914033891222,'Araucaria_schmidii_0.0':0.26664408964371433):0.0806236189393782,(('Araucaria_biramulata_0.0':0.12916321118790075,('Araucaria_montana_0.0':0.08068628110479392,'Araucaria_muelleri_0.0':0.08068628110479392):0.04847693008310683):0.19503098857317092,(('Araucaria_columnaris_0.0':0.08044930642683737,'Araucaria_nemorosa_0.0':0.08044930642683737):0.14620397107807614,'Araucaria_luxurians_0.0':0.22665327750491351):0.09754092225615815):0.02307350882202086):0.04408276210457723,('Araucaria_laubenfelsii_0.0':0.3249755018789052,'Araucaria_rulei_0.0':0.3249755018789052):0.06637496880876453):0.03406927385153197,'Araucaria_humboldtensis_0.0':0.4254197445392017):1.0308818335718333,('Araucaria_cunninghamii_0.0':0.18057371892629018,'Araucaria_heterophylla_0.0':0.18057371892629018):1.275727859184745):3.0148659274190885):2.0717907379722824):12.61595690129244,'Araucaria_sp_19.0':0.1589151447948467):12.597518010969154):2.822870575099664);(((('Abies_0.0':6.87643882204587,('Pseudolarix_0.0':6.403043798434549,'Tsuga_0.0':6.403043798434549):0.4733950236113209):3.128516574367767,'Pinus_0.0':10.004955396413637):23.581153681049024,((((('Amentotaxus_0.0':5.354329480521483,'Torreya_0.0':5.354329480521483):7.114834580892382,'Cephalotaxus_0.0':12.469164061413865):1.182229629920137,'Austrotaxus_0.0':13.651393691334002):5.897598314656706,((('Athrotaxis_0.0':12.76438394561648,('Juniperus_0.0':6.52014658156698,'Thuja_0.0':6.52014658156698):6.2442373640495):0.3936685394931647,'Taiwania_0.0':13.158052485109645):2.8419475148903555,'Austrohamia_minuta_16.0':0.0):3.5489920059907085):11.067697391562564,'Sciadopitys_0.0':30.616689397553273):2.969419679909386):1.8148279809128312,(((((((('Acmopyle_florinii_5.7':4.560372937015651,('Acmopyle_pancheri_0.0':2.5180832298647053,'Acmopyle_sahniana_0.0':2.5180832298647053):7.742289707150945):0.9716016419908442,((((((('Afrocarpus_dawei_0.0':0.1029515948757344,'Afrocarpus_usambarensis_0.0':0.1029515948757344):0.2521218430786084,'Afrocarpus_falcatus_0.0':0.3550734379543428):0.009109286586055865,('Afrocarpus_gracilior_0.0':0.20718054578193526,'Afrocarpus_mannii_0.0':0.20718054578193526):0.15700217875846342):4.638834926408399,((('Nageia_fleuryi_0.0':0.8535203425669967,(('Nageia_formosensis_0.0':0.051813265707701305,'Nageia_nankoensis_0.0':0.051813265707701305):0.10690686525552931,'Nageia_nagi_0.0':0.15872013096323062):0.6948002116037661):1.4570594631226363,('Nageia_motleyi_0.0':1.8722628285536007,'Nageia_wallichiana_0.0':1.8722628285536007):0.43831697713603224):2.689420194310367,'Nageia_hainanensis_5.0':0.0):0.003017650948797801):0.456939532530388,(((('Retrophyllum_comptonii_0.0':1.3659808970993559,'Retrophyllum_minus_0.0':1.3659808970993559):0.13953645405323045,'Retrophyllum_rospigliosii_0.0':1.5055173511525863):1.0422421223372171,'Retrophyllum_vitiense_0.0':2.5477594734898035):2.6522405265101967,'Retrophyllum_oxyphyllum_5.2':0.0):0.2599571834791856):0.9775234774566783,((((('Podocarpus_acutifolius_0.0':1.968813937172255,('Podocarpus_gnidioides_0.0':0.9961423412628192,(('Podocarpus_hallii_0.0':0.05892045044322978,'Podocarpus_totara_0.0':0.05892045044322978):0.17125304886051262,('Podocarpus_lawrencei_0.0':0.1852619486766075,'Podocarpus_nivalis_0.0':0.1852619486766075):0.044911550627134894):0.7659688419590768):0.9726715959094359):0.7967769414295545,(((('Podocarpus_angustifolius_0.0':1.3265238102890795,'Podocarpus_salignus_0.0':1.3265238102890795):0.28566602175557976,'Podocarpus_smithii_0.0':1.6121898320446593):0.9232282535032943,(('Podocarpus_lambertii_0.0':0.3702568322494242,'Podocarpus_sprucei_0.0':0.3702568322494242):0.054172509809285396,'Podocarpus_parlatorei_0.0':0.4244293420587096):2.110988743489244):0.2140923964567727,(((((((((('Podocarpus_aristulatus_0.0':0.003752505030387547,'Podocarpus_ekmanii_0.0':0.003752505030387547):0.260636970768605,'Podocarpus_purdieanus_0.0':0.2643894757989925):0.15274209364103797,'Podocarpus_urbanii_0.0':0.4171315694400305):0.19315285660443382,'Podocarpus_trinitensis_0.0':0.6102844260444643):0.024576146901084006,'Podocarpus_hispaniolensis_0.0':0.6348605729455483):0.1273457050133453,'Podocarpus_matudae_0.0':0.7622062779588936):0.008318832152937938,((('Podocarpus_brasiliensis_0.0':0.19128454183042795,'Podocarpus_coriaceus_0.0':0.19128454183042795):0.15545218033122712,'Podocarpus_guatemalensis_0.0':0.3467367221616551):0.10631448698826451,('Podocarpus_costaricensis_0.0':0.3349130045138745,'Podocarpus_sellowii_0.0':0.3349130045138745):0.11813820463604507):0.31747390096191197):1.2251526179844348,('Podocarpus_celatus_0.0':0.32173045078316564,'Podocarpus_oleifolius_0.0':0.32173045078316564):1.6739472773131006):0.711537732164272,(('Podocarpus_capuronii_0.0':0.42786768386705326,'Podocarpus_madagascariensis_0.0':0.42786768386705326):0.49895644654258237,(('Podocarpus_elongatus_0.0':0.44434937586150003,('Podocarpus_latifolius_0.0':0.33391158943981714,'Podocarpus_milanjianus_0.0':0.33391158943981714):0.11043778642168289):0.24660512860373884,'Podocarpus_henkelii_0.0':0.6909545044652389):0.23586962594439675):1.7803913298509026):0.010225297275079814,'Podocarpus_nubigenus_0.0':2.717440757535618):0.03206972446910816):0.01608039659708327):0.9544091213981907,'Podocarpus_witherdenensis_3.72':0.0):0.014153050025596414,'Podocarpus_cunninghamii_0.0':3.7341530500255966):1.136442972803549,(((((((((('Podocarpus_affinis_0.0':0.372839476708504,'Podocarpus_pilgeri_0.0':0.372839476708504):0.2788683951021815,'Podocarpus_annamiensis_0.0':0.6517078718106855):0.07654531105465767,(('Podocarpus_bracteatus_0.0':0.012927773396076436,'Podocarpus_pseudobracteatus_0.0':0.012927773396076436):0.09690463804550309,'Podocarpus_insularis_0.0':0.10983241144157953):0.6184207714237636):0.0865938557285193,(((('Podocarpus_cf_0.0':0.18512197411819672,'Podocarpus_spathoides_0.0':0.18512197411819672):0.3291126964686405,'Podocarpus_teysmannii_0.0':0.5142346705868373):0.06006215232120182,((('Podocarpus_decipiens_0.0':0.020508858523018023,'Podocarpus_pallidus_0.0':0.020508858523018023):0.015934099422563325,'Podocarpus_degeneri_0.0':0.03644295794558135):0.432850925285236,'Podocarpus_salomonensis_0.0':0.46929388323081733):0.10500293967722174):0.1528441783735418,(('Podocarpus_costalis_0.0':0.4915791420443289,'Podocarpus_forrestii_0.0':0.4915791420443289):0.18228599583026278,((((('Podocarpus_deflexus_0.0':0.10073943480516957,'Podocarpus_thailandensis_0.0':0.10073943480516957):0.08236332063349898,'Podocarpus_subtropicalis_0.0':0.18310275543866855):0.10725330936784022,'Podocarpus_macrophyllus_0.0':0.2903560648065088):0.15072615723420058,('Podocarpus_gibbsiae_0.0':0.017902430575874005,'Podocarpus_nakaii_0.0':0.017902430575874005):0.42317979146483536):0.08706561952962155,'Podocarpus_fasciculus_0.0':0.5281478415703309):0.14571729630426078):0.0532758634069892):0.08770603731228155):0.03739594840429694,(((('Podocarpus_archboldii_0.0':0.20893906428809972,'Podocarpus_brevifolius_0.0':0.20893906428809972):0.34200591056261154,('Podocarpus_ledermannii_0.0':0.29435188932051787,'Podocarpus_neriifolius_0.0':0.29435188932051787):0.2565930855301934):1.621460216805204E-5,'Podocarpus_crassigemmis_0.0':0.5509611894528793):0.14792206831437693,('Podocarpus_ramosii_0.0':0.184229028348237,'Podocarpus_rubens_0.0':0.184229028348237):0.5146542294190193):0.15335972923090313):0.07970021192694421,'Podocarpus_brassii_0.0':0.9319431989251036):0.12965185912961508,'Podocarpus_chingianus_0.0':1.0615950580547187):0.09870626073393662,(((((('Podocarpus_beecherae_0.0':0.04522482750840643,'Podocarpus_sylvestris_0.0':0.04522482750840643):0.019294266554557897,'Podocarpus_novae-caledoniae_0.0':0.06451909406296433):0.14770568026984232,'Podocarpus_decumbens_0.0':0.21222477433280665):0.44134801053806705,'Podocarpus_polyspermus_0.0':0.6535727848708737):0.0891346683084826,('Podocarpus_grayae_0.0':0.6952411186935381,'Podocarpus_longifoliolatus_0.0':0.6952411186935381):0.04746633448581816):0.40008358104250163,((('Podocarpus_elatus_0.0':0.06563596838939816,'Podocarpus_polystachyus_0.0':0.06563596838939816):0.6216081827489048,'Podocarpus_rumphii_0.0':0.687244151138303):0.2018346614726615,'Podocarpus_lucienii_0.0':0.8890788126109644):0.25371222161089346):0.017510284566797374):0.08645178249251617,'Podocarpus_dispermus_0.0':1.2467531012811714):0.13650213403785227,('Podocarpus_drouynianus_0.0':1.166154536525922,'Podocarpus_spinulosus_0.0':1.166154536525922):0.21710069879310168):3.4873407875101217):1.5668846381067185):2.132305237591118,(((((('Dacrycarpus_cinctus_0.0':0.388646744911102,('Dacrycarpus_compactus_0.0':0.04492856843337233,'Dacrycarpus_expansus_0.0':0.04492856843337233):0.3437181764777297):0.18006845581834557,('Dacrycarpus_imbricatus_0.0':0.32306714117540486,'Dacrycarpus_kinabaluensis_0.0':0.32306714117540486):0.24564805955404273):0.3739155481844897,'Dacrycarpus_dacrydioides_0.0':0.9426307489139373):0.14214766260698986,'Dacrycarpus_vieillardii_0.0':1.0847784115209271):4.915221588479072,'Dacrycarpus_puertae_6.0':0.0):0.48182307511167366,((((('Dacrydium_araucarioides_0.0':1.3193384340229457,((((('Dacrydium_balansae_0.0':0.02618995137076576,'Dacrydium_x_0.0':0.02618995137076576):0.11495446059706219,'Dacrydium_nidulum_0.0':0.14114441196782795):0.019763724583069436,'Dacrydium_nausoriense_0.0':0.1609081365508974):0.22272175290125315,'Dacrydium_guillauminii_0.0':0.38362988945215054):0.24374012987821064,'Dacrydium_lycopodioides_0.0':0.6273700193303612):0.6919684146925845):0.28076967966376953,(('Dacrydium_beccarii_0.0':0.041823439092007024,'Dacrydium_elatum_0.0':0.041823439092007024):0.9816178673662598,('Dacrydium_magnum_0.0':0.0482477909463411,'Dacrydium_xanthandrum_0.0':0.0482477909463411):0.9751935155119257):0.5766668072284484):0.7572540584826273,'Dacrydium_cupressinum_0.0':2.3573621721693425):1.9708539762242103,'Dacrydium_rhomboideum_2.84':1.488216148393553):0.4168654037610251,('Falcatifolium_eocenica_3.72':0.022498901209060396,(('Falcatifolium_falciforme_0.0':2.1903547535463703,'Falcatifolium_papuanum_0.0':2.1903547535463703):0.35516452817479394,'Falcatifolium_taxoides_0.0':2.5455192817211643):1.1969796194878963):1.0025826509455174):1.7367415229570957):2.0879628234153085):2.662188680479513):1.7053166775483994,('Pheroshaera_microfolius_2.84':0.01047702959629948,('Pherosphaera_fitzgeraldii_0.0':2.4477809771415804,'Pherosphaera_hookeriana_0.0':2.4477809771415804):0.40269605245471896):10.086814226958595):1.0851030780773332,('Microcachrys_tetragona_0.0':7.517909327152005,'Microcacrhys_novaezelandia_2.84':4.677909327152006):6.5044850074802225):1.594722652521856,'Saxegothaea_conspicua_0.0':15.617116987154084):2.263004234949591,((((('Halocarpus_bidwillii_0.0':0.2982829751398993,('Halocarpus_biformis_0.0':0.29411255043378437,'Halocarpus_kirkii_0.0':0.29411255043378437):0.00417042470611495):2.7287391121624363,'Halocarpus_highstedii_2.84':0.18702208730233583):11.183029889709733,(((('Prumnopitys_andina_0.0':1.9535355342933527,'Prumnopitys_taxifolia_0.0':1.9535355342933527):0.1619805867697739,'Prumnopitys_montana_0.0':2.1155161210631266):5.843919432405848,((('Prumnopitys_ferruginea_0.0':2.776069053083665,'Prumnopitys_ferruginoides_0.0':2.776069053083665):1.743982678171319,'Prumnopitys_ladei_0.0':4.520051731254984):1.4799482687450158,'Prumnopitys_ophiensis_6.0':0.0):1.9594355534689747):0.7745707236582167,('Sundacarpus_amarus_0.0':6.539465811864315,'Sundacarpus_anglica_4.86':1.6794658118643149):2.194540465262876):5.476045699884878):0.7503961683661924,((('Lagarostrobos_franklinii_0.0':3.6059454912254654,'Lagarostrobos_marginatus_3.4':0.20594549122546546):7.080255434535633,('Manoao_colensoi_0.0':7.259543307480325,'Manoao_colensoi_fossil_3.5':3.7595433074803246):3.4266576182807746):3.117245793696476,'Parasitaxus_usta_0.0':13.803446719457575):1.1570014259206864):1.3055634353032985,(('Lepidothamnus_australis_12.0':0.0,(('Lepidothamnus_fonkii_0.0':2.8869058539459163,'Lepidothamnus_intermedius_0.0':2.8869058539459163):0.7767502994804834,'Lepidothamnus_laxifolius_0.0':3.6636561534263996):8.3363438465736):1.6936099738845236,(('Phyllocladus_alpinus_0.0':0.9979179043920088,(('Phyllocladus_aspleniifolius_0.0':0.22261515294163,'Phyllocladus_toatoa_0.0':0.22261515294163):0.0452532009410542,('Phyllocladus_hypophyllus_0.0':0.026351218912672426,'Phyllocladus_trichomanoides_0.0':0.026351218912672426):0.2415171349700118):0.7300495505093245):2.3020820956079913,'Phyllocladus_annulatus_3.3':0.0):10.393609973884523):2.5724016067970368):1.6141096414221145):8.068125728630172,'Podocarp_sp_Permian_25.5':0.44824695073384646):8.362340525713002,((((((((('Agathis_alba_0.0':0.2686472457302306,'Agathis_palmerstonii_0.0':0.2686472457302306):0.3266217607236256,('Agathis_atropurpurea_0.0':0.10950065325876567,'Agathis_microstachya_0.0':0.10950065325876567):0.4857683531950905):0.4674066409169342,(('Agathis_lanceolata_0.0':0.6595477472873919,(('Agathis_montana_0.0':0.56268395420481,'Agathis_moorei_0.0':0.56268395420481):0.01038463624151098,'Agathis_ovata_0.0':0.573068590446321):0.08647915684107088):0.36005330715104167,'Agathis_lenticula_0.0':1.0196010544384335):0.043074592932356826):0.036617007262536916,(('Agathis_borneensis_0.0':0.6092570009134576,(('Agathis_dammara_0.0':0.08366495593382337,'Agathis_labillardierei_0.0':0.08366495593382337):0.3863141252166189,('Agathis_endertii_0.0':0.37627533025585985,'Agathis_philippinensis_0.0':0.37627533025585985):0.09370375089458244):0.1392779197630153):0.3869702432810114,(('Agathis_macrophylla_0.0':0.3060346261218336,'Agathis_vitiensis_0.0':0.3060346261218336):0.22508683103432997,('Agathis_obtusa_0.0':0.14080301621930785,'Agathis_silbae_0.0':0.14080301621930785):0.3903184409368557):0.4651057870383054):0.10306541043885831):1.0057503640815106,'Agathis_australis_0.0':2.105043018714838):3.394956981285162,'Agathis_vittata_5.5':0.0):0.12062404904548885,'Wollemia_nobilis_0.0':5.620624049045489):1.1935035302691182,((('Araucaria_angustifolia_0.0':0.6876843104097091,'Araucaria_araucana_0.0':0.6876843104097091):1.2461039854402047,('Araucaria_bidwillii_0.0':0.8140855191557534,'Araucaria_hunsteinii_0.0':0.8140855191557534):1.1197027766941603):3.1833136601195586,((((((('Araucaria_bernieri_0.0':0.04938273250030725,'Araucaria_subulata_0.0':0.04938273250030725):0.2924060338893699,('Araucaria_schmidii_0.0':0.24010902148262214,'Araucaria_scopulorum_0.0':0.24010902148262214):0.10167974490705506):0.08896733297825815,(('Araucaria_columnaris_0.0':0.10619732283294653,'Araucaria_nemorosa_0.0':0.10619732283294653):0.1023660618910612,'Araucaria_luxurians_0.0':0.20856338472400773):0.22219271464392762):0.06404716189940873,(('Araucaria_biramulata_0.0':0.12216625911907085,'Araucaria_montana_0.0':0.12216625911907085):0.01512481040017967,'Araucaria_muelleri_0.0':0.13729106951925052):0.35751219174809357):0.04267843961258233,('Araucaria_laubenfelsii_0.0':0.07401683912717326,'Araucaria_rulei_0.0':0.07401683912717326):0.46346486175275314):0.09052762684710658,'Araucaria_humboldtensis_0.0':0.628009327727033):1.0604684654186785,('Araucaria_cunninghamii_0.0':0.3559912776963699,'Araucaria_heterophylla_0.0':0.3559912776963699):1.3324865154493417):3.428624162823761):1.6970256233451346):12.196136723647381,'Araucaria_sp_19.0':0.010264302961989102):15.300323173484859):1.090349581928642);(((('Abies_0.0':6.68125849898179,('Pseudolarix_0.0':6.130580344753991,'Tsuga_0.0':6.130580344753991):0.550678154227799):3.3577683999727936,'Pinus_0.0':10.039026898954583):23.897966601546642,((((('Amentotaxus_0.0':4.306305465772319,'Torreya_0.0':4.306305465772319):7.0562590775848575,'Cephalotaxus_0.0':11.362564543357177):1.91623392155104,'Austrotaxus_0.0':13.278798464908217):6.643171461250699,((('Athrotaxis_0.0':12.261329594689272,('Juniperus_0.0':6.892662807505761,'Thuja_0.0':6.892662807505761):5.3686667871835105):0.7801665933213613,'Taiwania_0.0':13.041496188010633):3.653783107967424,'Austrohamia_minuta_16.0':0.6952792959780574):3.226690630180858):9.57648642717825,'Sciadopitys_0.0':29.498456353337165):4.438537147164059):2.2834827580840553,(((((((('Acmopyle_florinii_5.7':2.0003999239251993,('Acmopyle_pancheri_0.0':3.3629218728134544,'Acmopyle_sahniana_0.0':3.3629218728134544):4.337478051111745):3.7474054930048935,((((((('Afrocarpus_dawei_0.0':0.048533979889826426,'Afrocarpus_usambarensis_0.0':0.048533979889826426):0.14154319830522089,'Afrocarpus_falcatus_0.0':0.1900771781950473):0.12875248266779757,('Afrocarpus_gracilior_0.0':0.27856245292672804,'Afrocarpus_mannii_0.0':0.27856245292672804):0.04026720793611682):4.685341953926652,((('Nageia_fleuryi_0.0':0.9689871135149846,(('Nageia_formosensis_0.0':0.20699481833524833,'Nageia_nankoensis_0.0':0.20699481833524833):0.13390765260601648,'Nageia_nagi_0.0':0.3409024709412648):0.6280846425737198):0.8758808340895039,('Nageia_motleyi_0.0':1.2850425739819855,'Nageia_wallichiana_0.0':1.2850425739819855):0.559825373622503):3.1551320523955115,'Nageia_hainanensis_5.0':0.0):0.004171614789496125):0.42249657853703404,(((('Retrophyllum_comptonii_0.0':1.259558081664235,'Retrophyllum_minus_0.0':1.259558081664235):0.023920772439698146,'Retrophyllum_rospigliosii_0.0':1.2834788541039333):1.933573717994405,'Retrophyllum_vitiense_0.0':3.2170525720983383):1.982947427901662,'Retrophyllum_oxyphyllum_5.2':0.0):0.22666819332653):0.9771262744923144,(((('Podocarpus_acutifolius_0.0':3.097088340484588,(((((('Podocarpus_angustifolius_0.0':1.4556550676659743,'Podocarpus_salignus_0.0':1.4556550676659743):0.5207583218218814,'Podocarpus_nubigenus_0.0':1.9764133894878557):0.11074851143361197,(('Podocarpus_gnidioides_0.0':0.817429605322825,'Podocarpus_nivalis_0.0':0.817429605322825):0.0999692302192754,(('Podocarpus_hallii_0.0':0.01957875909604447,'Podocarpus_totara_0.0':0.01957875909604447):0.06026500689984955,'Podocarpus_lawrencei_0.0':0.07984376599589402):0.8375550695462064):1.1697630653793674):0.15155685423926668,'Podocarpus_smithii_0.0':2.2387187551607344):0.12928248739008064,(((((('Podocarpus_aristulatus_0.0':0.018543241685725787,'Podocarpus_ekmanii_0.0':0.018543241685725787):0.35873366382210914,'Podocarpus_purdieanus_0.0':0.37727690550783494):0.12856089518259722,'Podocarpus_urbanii_0.0':0.5058378006904322):0.38491883115019576,((('Podocarpus_brasiliensis_0.0':0.27269247345529546,'Podocarpus_guatemalensis_0.0':0.27269247345529546):0.12187621795499465,'Podocarpus_coriaceus_0.0':0.3945686914102901):0.24464309993770955,('Podocarpus_costaricensis_0.0':0.29702667463554966,'Podocarpus_sellowii_0.0':0.29702667463554966):0.34218511671245):0.25154484049262826):0.052681226150040006,('Podocarpus_hispaniolensis_0.0':0.546914536470244,('Podocarpus_matudae_0.0':0.5145760710711819,'Podocarpus_trinitensis_0.0':0.5145760710711819):0.032338465399062155):0.3965233215204239):0.6889588869499723,('Podocarpus_celatus_0.0':0.2815685884339168,'Podocarpus_oleifolius_0.0':0.2815685884339168):1.3508281565067235):0.7356044976101748):0.13145601040066124,((('Podocarpus_capuronii_0.0':0.4437150012703871,'Podocarpus_madagascariensis_0.0':0.4437150012703871):0.9274491352528539,(('Podocarpus_elongatus_0.0':0.3011675144217641,('Podocarpus_latifolius_0.0':0.22539747905259752,'Podocarpus_milanjianus_0.0':0.22539747905259752):0.07577003536916657):0.49066704245046083,'Podocarpus_henkelii_0.0':0.7918345568722249):0.5793295796510161):0.8110980900079268,(('Podocarpus_lambertii_0.0':0.21408451785002205,'Podocarpus_parlatorei_0.0':0.21408451785002205):0.0054308492214621695,'Podocarpus_sprucei_0.0':0.21951536707148422):1.9627468594596835):0.3171950264203085):0.5976310875331117):0.6229116595154123,'Podocarpus_witherdenensis_3.72':0.0):0.023158646062258814,'Podocarpus_cunninghamii_0.0':3.743158646062259):0.674506851286468,((((((((('Podocarpus_affinis_0.0':0.5116833675765273,(((('Podocarpus_decipiens_0.0':1.0834120946070294E-4,'Podocarpus_pilgeri_0.0':1.0834120946070294E-4):0.11127971666411593,'Podocarpus_pallidus_0.0':0.11138805787357663):0.3238959393828056,'Podocarpus_salomonensis_0.0':0.4352839972563822):0.017359602208258162,('Podocarpus_spathoides_0.0':0.33442103834139153,'Podocarpus_teysmannii_0.0':0.33442103834139153):0.11822256112324886):0.05903976811188694):0.10030801575102277,('Podocarpus_costalis_0.0':0.5567071875432005,((((('Podocarpus_deflexus_0.0':0.02117974768569579,'Podocarpus_thailandensis_0.0':0.02117974768569579):0.06677257309690382,'Podocarpus_subtropicalis_0.0':0.08795232078259961):0.05824408987702427,'Podocarpus_macrophyllus_0.0':0.14619641065962388):0.19789542592115641,'Podocarpus_nakaii_0.0':0.3440918365807803):0.13207546967561062,('Podocarpus_fasciculus_0.0':0.07960172353239107,('Podocarpus_forrestii_0.0':0.011100137939922736,'Podocarpus_gibbsiae_0.0':0.011100137939922736):0.06850158559246834):0.39656558272399983):0.08053988128680956):0.05528419578434962):0.1564750887408538,((('Podocarpus_annamiensis_0.0':0.4292569916747759,(('Podocarpus_bracteatus_0.0':0.11669941207140518,'Podocarpus_insularis_0.0':0.11669941207140518):0.27881000797504474,'Podocarpus_degeneri_0.0':0.3955094200464499):0.03374757162832598):0.146527726146032,'Podocarpus_pseudobracteatus_0.0':0.5757847178208079):0.14937614910757457,'Podocarpus_cf_0.0':0.7251608669283824):0.043305605140021464):0.03897619641909089,(((('Podocarpus_archboldii_0.0':0.06094002809772462,'Podocarpus_ledermannii_0.0':0.06094002809772462):0.4408050713888632,('Podocarpus_crassigemmis_0.0':0.473773142725995,('Podocarpus_ramosii_0.0':0.1374536456192764,'Podocarpus_rubens_0.0':0.1374536456192764):0.3363194971067186):0.02797195676059283):0.05540807230534017,'Podocarpus_neriifolius_0.0':0.557153171791928):0.07565230941422185,'Podocarpus_brevifolius_0.0':0.6328054812061499):0.17463718728134492):0.18472813501275553,'Podocarpus_brassii_0.0':0.9921708035002503):0.253253469144463,'Podocarpus_chingianus_0.0':1.2454242726447133):0.17409776153148293,'Podocarpus_dispermus_0.0':1.4195220341761963):0.06648532145634989,('Podocarpus_drouynianus_0.0':1.230365240841535,'Podocarpus_spinulosus_0.0':1.230365240841535):0.25564211479101107):0.010833243326260789,(((('Podocarpus_beecherae_0.0':0.10322594379869503,'Podocarpus_novae-caledoniae_0.0':0.10322594379869503):0.040263349001991314,'Podocarpus_sylvestris_0.0':0.14348929280068634):0.7054543665912648,((('Podocarpus_decumbens_0.0':0.18611094789927282,'Podocarpus_polyspermus_0.0':0.18611094789927282):0.6226143806092199,'Podocarpus_grayae_0.0':0.8087253285084928):0.014227407617926402,'Podocarpus_longifoliolatus_0.0':0.8229527361264192):0.025990923265531984):0.39937726282990427,((('Podocarpus_elatus_0.0':0.017551952278317656,'Podocarpus_polystachyus_0.0':0.017551952278317656):0.5597939372448012,'Podocarpus_rumphii_0.0':0.5773458895231188):0.4262116258703922,'Podocarpus_lucienii_0.0':1.003557515393511):0.2447634068283444):0.24851967673695152):2.9208248983899203):1.9861289704701175):2.086037570182082,(((((('Dacrycarpus_cinctus_0.0':0.34708201227736185,('Dacrycarpus_compactus_0.0':0.23169104287213657,'Dacrycarpus_expansus_0.0':0.23169104287213657):0.11539096940522528):0.2949734505173331,('Dacrycarpus_imbricatus_0.0':0.514082536305044,'Dacrycarpus_kinabaluensis_0.0':0.514082536305044):0.12797292648965097):0.15210926175683803,'Dacrycarpus_vieillardii_0.0':0.794164724551533):0.2180725136750582,'Dacrycarpus_dacrydioides_0.0':1.0122372382265912):4.987762761773409,'Dacrycarpus_puertae_6.0':0.0):0.3346468165879948,((('Dacrydium_araucarioides_0.0':1.3486559366697886,(((((('Dacrydium_balansae_0.0':0.12718897638628154,'Dacrydium_x_0.0':0.12718897638628154):0.06838310480671456,'Dacrydium_nausoriense_0.0':0.1955720811929961):0.13506299394238994,'Dacrydium_guillauminii_0.0':0.33063507513538604):0.21058224997644392,'Dacrydium_lycopodioides_0.0':0.54121732511183):0.027084276494528048,'Dacrydium_nidulum_0.0':0.568301601606358):0.48389640544785606,(('Dacrydium_beccarii_0.0':0.02955072968846676,'Dacrydium_elatum_0.0':0.02955072968846676):0.7147809426090759,('Dacrydium_magnum_0.0':0.0065767779565015635,'Dacrydium_xanthandrum_0.0':0.0065767779565015635):0.737754894341041):0.30786633475667147):0.2964579296155745):1.565447616484651,('Dacrydium_cupressinum_0.0':2.84,'Dacrydium_rhomboideum_2.84':0.0):0.07410355315443962):1.2435403963772131,('Falcatifolium_eocenica_3.72':0.14026535270734541,('Falcatifolium_falciforme_0.0':2.492043666097133,('Falcatifolium_papuanum_0.0':2.261358824811258,'Falcatifolium_taxoides_0.0':2.261358824811258):0.23068484128587485):1.3682216866102128):0.297378596824307):2.177002867056342):2.155185221412932):2.9579733789291662):2.1964888567509124,('Pheroshaera_microfolius_2.84':0.5366501850712031,('Pherosphaera_fitzgeraldii_0.0':1.7335900702437335,'Pherosphaera_hookeriana_0.0':1.7335900702437335):1.6430601148274695):10.267644088609803):0.6377196658554762,('Microcachrys_tetragona_0.0':2.84,'Microcacrhys_novaezelandia_2.84':0.0):11.442013939536482):1.7504704976607162,'Saxegothaea_conspicua_0.0':16.032484437197198):2.626485063230181,((((('Halocarpus_bidwillii_0.0':0.633339043934128,'Halocarpus_kirkii_0.0':0.633339043934128):0.06914779758472156,'Halocarpus_biformis_0.0':0.7024868415188495):4.021175735805962,'Halocarpus_highstedii_2.84':1.8836625773248121):11.251451676274144,(((('Lagarostrobos_franklinii_0.0':3.414954302977518,'Lagarostrobos_marginatus_3.4':0.014954302977518097):6.300870678277658,('Manoao_colensoi_0.0':6.5467525340509605,'Manoao_colensoi_fossil_3.5':3.0467525340509605):3.1690724472042158):4.696826497184057,'Parasitaxus_usta_0.0':14.412651478439233):1.143891745231441,((('Prumnopitys_andina_0.0':2.258576238598743,('Prumnopitys_montana_0.0':2.251734328601288,'Prumnopitys_taxifolia_0.0':2.251734328601288):0.006841909997455264):6.267862184800237,((('Prumnopitys_ferruginea_0.0':3.0285644296066336,'Prumnopitys_ferruginoides_0.0':3.0285644296066336):2.021315401655626,'Prumnopitys_ladei_0.0':5.04987983126226):1.3331796484907112,'Prumnopitys_ophiensis_6.0':0.38305947975297094):2.1433789436460096):1.1060102787543382,('Sundacarpus_amarus_0.0':8.018509331237414,'Sundacarpus_anglica_4.86':3.158509331237414):1.6139393709159044):5.924094521517356):0.4185710299282821):0.9356585170497311,(('Lepidothamnus_australis_12.0':0.15668557583408038,(('Lepidothamnus_fonkii_0.0':3.2931791922659563,'Lepidothamnus_intermedius_0.0':3.2931791922659563):0.1538145551883594,'Lepidothamnus_laxifolius_0.0':3.4469937474543157):8.709691828379764):1.8715939694355566,(('Phyllocladus_alpinus_0.0':1.8547318632444802,((('Phyllocladus_aspleniifolius_0.0':0.05003836933586226,'Phyllocladus_toatoa_0.0':0.05003836933586226):0.06757158154322465,'Phyllocladus_trichomanoides_0.0':0.11760995087908692):0.22068637098535793,'Phyllocladus_hypophyllus_0.0':0.33829632186444486):1.5164355413800354):1.4452681367555196,'Phyllocladus_annulatus_3.3':0.0):10.728279545269636):2.8824932253790507):1.748196729778691):11.044030737047034,'Podocarp_sp_Permian_25.5':4.203000237474413):5.979627654770972,((((((((('Agathis_alba_0.0':0.37289977957727755,'Agathis_palmerstonii_0.0':0.37289977957727755):0.255390206184323,(('Agathis_atropurpurea_0.0':0.014393524053415053,'Agathis_microstachya_0.0':0.014393524053415053):0.33131221651854936,'Agathis_philippinensis_0.0':0.3457057405719644):0.28258424518963615):0.469392140460951,(('Agathis_lanceolata_0.0':0.7925401897602654,('Agathis_montana_0.0':0.7706737547910333,('Agathis_moorei_0.0':0.754306754007653,'Agathis_ovata_0.0':0.754306754007653):0.01636700078338027):0.02186643496923213):0.2942289415106939,('Agathis_macrophylla_0.0':0.47121804060407624,(('Agathis_obtusa_0.0':0.16160155967925913,'Agathis_vitiensis_0.0':0.16160155967925913):0.025465833202009264,'Agathis_silbae_0.0':0.1870673928812684):0.28415064772280785):0.6155510906668831):0.010912994951592259):0.03955652418310063,(('Agathis_borneensis_0.0':0.5350109913081424,(('Agathis_dammara_0.0':0.060439488090240065,'Agathis_labillardierei_0.0':0.060439488090240065):0.4001248669134876,'Agathis_endertii_0.0':0.46056435500372767):0.07444663630441478):0.12429567438519729,'Agathis_lenticula_0.0':0.6593066656933397):0.47793198471231246):1.0741266435368744,'Agathis_australis_0.0':2.2113652939425266):3.2886347060574734,'Agathis_vittata_5.5':0.0):0.020908391425427553,'Wollemia_nobilis_0.0':5.5209083914254276):1.4058377009581573,((('Araucaria_angustifolia_0.0':0.7242994305140719,'Araucaria_araucana_0.0':0.7242994305140719):1.6706713195873686,('Araucaria_bidwillii_0.0':1.3378399185190342,'Araucaria_hunsteinii_0.0':1.3378399185190342):1.0571308315824062):2.3545883357079207,(((((('Araucaria_bernieri_0.0':0.177361140959495,'Araucaria_subulata_0.0':0.177361140959495):0.10525224049333409,('Araucaria_schmidii_0.0':0.14611663178473697,'Araucaria_scopulorum_0.0':0.14611663178473697):0.13649674966809214):0.1336600390131749,((('Araucaria_biramulata_0.0':0.15017775810460815,'Araucaria_montana_0.0':0.15017775810460815):0.026225925531528638,'Araucaria_muelleri_0.0':0.1764036836361368):0.13982205332801978,'Araucaria_humboldtensis_0.0':0.31622573696415657):0.10004768350184745):0.06575168684008181,(('Araucaria_columnaris_0.0':0.21221966814171175,'Araucaria_nemorosa_0.0':0.21221966814171175):0.07200327305035517,'Araucaria_luxurians_0.0':0.2842229411920669):0.1978021661140189):0.024360077672540337,('Araucaria_laubenfelsii_0.0':0.24262452120569628,'Araucaria_rulei_0.0':0.24262452120569628):0.2637606637729299):0.7633635220549669,('Araucaria_cunninghamii_0.0':0.5673766439268084,'Araucaria_heterophylla_0.0':0.5673766439268084):0.7023720631067847):3.4798103787757677):2.177187006574224):12.073253907616415,'Araucaria_sp_19.0':0.0):16.682627892245385):0.5378483663398939);(((('Abies_0.0':6.435311900094036,('Pseudolarix_0.0':5.74309390571233,'Tsuga_0.0':5.74309390571233):0.6922179943817062):4.614994652597885,'Pinus_0.0':11.050306552691922):24.78035691345302,(((((((('Acmopyle_florinii_5.7':0.0,('Acmopyle_pancheri_0.0':3.3596567416485854,'Acmopyle_sahniana_0.0':3.3596567416485854):2.3403432583514148):5.693687207847348,(((((('Afrocarpus_dawei_0.0':0.09386940374678619,('Afrocarpus_falcatus_0.0':0.04020560623176161,'Afrocarpus_usambarensis_0.0':0.04020560623176161):0.053663797515024585):0.12105942196831683,('Afrocarpus_gracilior_0.0':0.14581323431111268,'Afrocarpus_mannii_0.0':0.14581323431111268):0.06911559140399035):4.800815997152232,((('Nageia_fleuryi_0.0':0.31622155627574816,(('Nageia_formosensis_0.0':0.007553426119117267,'Nageia_nagi_0.0':0.007553426119117267):0.10931385796890822,'Nageia_nankoensis_0.0':0.11686728408802548):0.19935427218772267):1.2305491837449236,('Nageia_motleyi_0.0':1.0296588334024521,'Nageia_wallichiana_0.0':1.0296588334024521):0.5171119066182197):3.453229259979328,'Nageia_hainanensis_5.0':0.0):0.015744822867334918):0.48261552645855677,(((('Retrophyllum_comptonii_0.0':1.010252062881464,'Retrophyllum_minus_0.0':1.010252062881464):0.854211469925167,'Retrophyllum_vitiense_0.0':1.864463532806631):0.9128300740726276,'Retrophyllum_rospigliosii_0.0':2.7772936068792586):2.6076362374684323,'Retrophyllum_oxyphyllum_5.2':0.18492984434769077):0.11343050497820073):0.7059460263477595,((((((('Podocarpus_acutifolius_0.0':1.4619129327780704,'Podocarpus_gnidioides_0.0':1.4619129327780704):0.30148862550273003,(('Podocarpus_hallii_0.0':0.11889315957247654,'Podocarpus_totara_0.0':0.11889315957247654):0.21563125035338648,('Podocarpus_lawrencei_0.0':0.03458382962183855,'Podocarpus_nivalis_0.0':0.03458382962183855):0.2999405803040245):1.4288771483549374):0.5387461226358996,(((('Podocarpus_angustifolius_0.0':1.1733488825720617,'Podocarpus_salignus_0.0':1.1733488825720617):0.34910970271444164,'Podocarpus_smithii_0.0':1.5224585852865034):0.5385752105602755,(((((((('Podocarpus_aristulatus_0.0':0.021335314656255433,'Podocarpus_ekmanii_0.0':0.021335314656255433):0.09591771496067979,'Podocarpus_purdieanus_0.0':0.11725302961693522):0.4366028501434381,'Podocarpus_urbanii_0.0':0.5538558797603733):0.11348274762627453,((('Podocarpus_brasiliensis_0.0':0.12101565147155158,'Podocarpus_guatemalensis_0.0':0.12101565147155158):0.2800683869026985,'Podocarpus_coriaceus_0.0':0.40108403837425005):0.18157727156053954,('Podocarpus_costaricensis_0.0':0.17727264128193013,'Podocarpus_sellowii_0.0':0.17727264128193013):0.4053886686528595):0.08467731745185825):0.007689219888963983,'Podocarpus_matudae_0.0':0.6750278472756118):0.15838728451314632,('Podocarpus_hispaniolensis_0.0':0.7620197283581248,'Podocarpus_trinitensis_0.0':0.7620197283581248):0.07139540343063333):0.7863856711701611,('Podocarpus_celatus_0.0':0.0663370616871149,'Podocarpus_oleifolius_0.0':0.0663370616871149):1.5534637412718044):0.359726809442114,(('Podocarpus_capuronii_0.0':0.6138064355959885,'Podocarpus_madagascariensis_0.0':0.6138064355959885):0.060432999820688615,((('Podocarpus_elongatus_0.0':0.24595353170041445,'Podocarpus_milanjianus_0.0':0.24595353170041445):0.025134064084909313,'Podocarpus_latifolius_0.0':0.27108759578532376):0.12399004816721054,'Podocarpus_henkelii_0.0':0.3950776439525343):0.27916179146414277):1.305288176984356):0.08150618344574556):0.07215748930763732,'Podocarpus_nubigenus_0.0':2.133191285154416):0.16895639576228394):0.9355380995413172,(('Podocarpus_lambertii_0.0':0.03893131377633464,'Podocarpus_sprucei_0.0':0.03893131377633464):0.20745099937793093,'Podocarpus_parlatorei_0.0':0.24638231315426556):2.9913034673037515):0.48231421954198295,'Podocarpus_witherdenensis_3.72':0.0):0.11370021496421945,'Podocarpus_cunninghamii_0.0':3.8337002149642196):0.3669504550719034,((((((((('Podocarpus_affinis_0.0':0.3804110093587799,('Podocarpus_cf_0.0':0.10975701841579955,('Podocarpus_decipiens_0.0':0.036762447283883753,'Podocarpus_pilgeri_0.0':0.036762447283883753):0.07299457113191579):0.27065399094298037):0.05496886816401536,((('Podocarpus_annamiensis_0.0':0.25619675066220016,('Podocarpus_degeneri_0.0':0.13330444186108834,'Podocarpus_pallidus_0.0':0.13330444186108834):0.12289230880111182):0.00986914706202241,('Podocarpus_spathoides_0.0':0.09793115994300029,'Podocarpus_teysmannii_0.0':0.09793115994300029):0.1681347377812223):0.12867124325188045,'Podocarpus_salomonensis_0.0':0.394737140976103):0.04064273654669226):0.09273788225231516,(((('Podocarpus_costalis_0.0':0.0815925111746528,'Podocarpus_forrestii_0.0':0.0815925111746528):0.15152002849809784,'Podocarpus_nakaii_0.0':0.23311253967275064):0.12998982657848945,('Podocarpus_fasciculus_0.0':0.05823674887218872,'Podocarpus_gibbsiae_0.0':0.05823674887218872):0.3048656173790514):0.10563816937622705,(('Podocarpus_deflexus_0.0':0.10856145652651963,'Podocarpus_subtropicalis_0.0':0.10856145652651963):0.16549404178244562,('Podocarpus_macrophyllus_0.0':0.18412613327970026,'Podocarpus_thailandensis_0.0':0.18412613327970026):0.08992936502926499):0.1946850373185019):0.05937722414764329):0.10354652896305572,(((('Podocarpus_archboldii_0.0':0.29974728666797545,'Podocarpus_ledermannii_0.0':0.29974728666797545):0.25568366439216983,'Podocarpus_crassigemmis_0.0':0.5554309510601453):0.01956966845524033,('Podocarpus_ramosii_0.0':0.5157532697698227,'Podocarpus_rubens_0.0':0.5157532697698227):0.059247349745562894):0.006233126042619941,((('Podocarpus_bracteatus_0.0':0.015515558518608748,('Podocarpus_insularis_0.0':0.012595519304714734,'Podocarpus_pseudobracteatus_0.0':0.012595519304714734):0.0029200392138940146):0.49385519465240046,'Podocarpus_brevifolius_0.0':0.5093707531710092):0.0043414105969517,'Podocarpus_neriifolius_0.0':0.5137121637679609):0.06752158179004464):0.0504305431801606):0.20138061563680554,'Podocarpus_brassii_0.0':0.8330449043749717):0.17859943651680155,'Podocarpus_chingianus_0.0':1.0116443408917732):0.2491527929965367,'Podocarpus_dispermus_0.0':1.26079713388831):0.08375310358428223,('Podocarpus_drouynianus_0.0':0.744179976427479,'Podocarpus_spinulosus_0.0':0.744179976427479):0.6003702610451132):0.20169178119408637,(((((('Podocarpus_beecherae_0.0':0.1860270448638056,'Podocarpus_sylvestris_0.0':0.1860270448638056):0.11843260856092253,'Podocarpus_novae-caledoniae_0.0':0.30445965342472814):0.5541952243398798,'Podocarpus_longifoliolatus_0.0':0.8586548777646079):0.21245809131202975,'Podocarpus_polyspermus_0.0':1.0711129690766377):0.017633294345144046,'Podocarpus_grayae_0.0':1.0887462634217817):0.329715175422568,(('Podocarpus_decumbens_0.0':0.3825346376314285,'Podocarpus_lucienii_0.0':0.3825346376314285):0.36199335322814075,(('Podocarpus_elatus_0.0':0.17025947028593694,'Podocarpus_polystachyus_0.0':0.17025947028593694):0.13064836074357974,'Podocarpus_rumphii_0.0':0.3009078310295167):0.44362015983005254):0.6739334479847805):0.12778057982232882):2.6544086513694447):2.003655705637528):2.3593354369603663,(((((('Dacrycarpus_cinctus_0.0':0.2806749716485468,('Dacrycarpus_compactus_0.0':0.03973016770178291,'Dacrycarpus_expansus_0.0':0.03973016770178291):0.2409448039467639):0.3713852229036628,('Dacrycarpus_imbricatus_0.0':0.17090755020234527,'Dacrycarpus_kinabaluensis_0.0':0.17090755020234527):0.4811526443498644):0.37061932582998847,'Dacrycarpus_vieillardii_0.0':1.0226795203821981):0.2769022983130327,'Dacrycarpus_dacrydioides_0.0':1.2995818186952308):4.700418181304769,'Dacrycarpus_puertae_6.0':0.0):0.5331494236643701,((((('Dacrydium_araucarioides_0.0':0.8787412535033039,((('Dacrydium_balansae_0.0':0.1615775644351536,'Dacrydium_x_0.0':0.1615775644351536):0.14414990252982263,'Dacrydium_nausoriense_0.0':0.3057274669649762):0.464048074792619,('Dacrydium_guillauminii_0.0':0.4388054908742127,('Dacrydium_lycopodioides_0.0':0.19822008346587566,'Dacrydium_nidulum_0.0':0.19822008346587566):0.24058540740833706):0.3309700508833825):0.10896571174570868):0.5112740162614131,(('Dacrydium_beccarii_0.0':0.38109669938641033,'Dacrydium_elatum_0.0':0.38109669938641033):0.4161746740398983,('Dacrydium_magnum_0.0':0.12998130813426545,'Dacrydium_xanthandrum_0.0':0.12998130813426545):0.6672900652920432):0.5927438963384084):1.1411850622499606,'Dacrydium_cupressinum_0.0':2.5312003320146776):1.5710177586083813,'Dacrydium_rhomboideum_2.84':1.2622180906230591):0.15866251364744688,('Falcatifolium_eocenica_3.72':0.28133972076840186,(('Falcatifolium_falciforme_0.0':1.5714353809542576,'Falcatifolium_papuanum_0.0':1.5714353809542576):0.6184578523290756,'Falcatifolium_taxoides_0.0':2.189893233283333):1.8114464874850689):0.2595408835021038):2.2722688193938643):2.0304923889696473):2.8300453952133307):1.607796437170693,('Pheroshaera_microfolius_2.84':2.33857344691544,('Pherosphaera_fitzgeraldii_0.0':2.097111202589784,'Pherosphaera_hookeriana_0.0':2.097111202589784):3.081462244325656):7.822910198102601):1.3762445819986695,('Microcachrys_tetragona_0.0':2.8612671470242015,'Microcacrhys_novaezelandia_2.84':0.021267147024201627):11.51646107999251):1.4133622856336014,'Saxegothaea_conspicua_0.0':15.791090512650312):3.2502674195370975,(((('Halocarpus_bidwillii_0.0':0.7188893615325426,('Halocarpus_biformis_0.0':0.6696291132530465,'Halocarpus_kirkii_0.0':0.6696291132530465):0.049260248279496044):2.711630512207681,'Halocarpus_highstedii_2.84':0.5905198737402237):13.183175844937956,(((('Lagarostrobos_franklinii_0.0':4.871433852422116,'Lagarostrobos_marginatus_3.4':1.4714338524221158):4.805045828268894,('Manoao_colensoi_0.0':4.719464075051576,'Manoao_colensoi_fossil_3.5':1.219464075051576):4.957015605639434):4.174701784674294,'Parasitaxus_usta_0.0':13.851181465365304):1.960002589742233,(((('Prumnopitys_andina_0.0':1.901260731437723,'Prumnopitys_taxifolia_0.0':1.901260731437723):0.037832005658697376,'Prumnopitys_montana_0.0':1.9390927370964204):6.42366001749938,((('Prumnopitys_ferruginea_0.0':2.654976301912726,'Prumnopitys_ferruginoides_0.0':2.654976301912726):1.6658608234147247,'Prumnopitys_ladei_0.0':4.320837125327451):3.5698439876862986,'Prumnopitys_ophiensis_6.0':1.8906811130137493):0.4720716415820503):1.1621326214806338,('Sundacarpus_amarus_0.0':5.173061899446847,'Sundacarpus_anglica_4.86':0.31306189944684704):4.351823476629586):6.286298679031104):0.8025116635706429):0.42442964385676873,(('Lepidothamnus_australis_12.0':0.0,('Lepidothamnus_fonkii_0.0':3.5492915734924457,('Lepidothamnus_intermedius_0.0':1.8846647642833834,'Lepidothamnus_laxifolius_0.0':1.8846647642833834):1.6646268092090624):8.450708426507553):2.1303105205630004,(('Phyllocladus_alpinus_0.0':0.9943715927157508,(('Phyllocladus_aspleniifolius_0.0':0.17977881628910117,('Phyllocladus_toatoa_0.0':0.06639707777663494,'Phyllocladus_trichomanoides_0.0':0.06639707777663494):0.11338173851246623):0.18395013359325033,'Phyllocladus_hypophyllus_0.0':0.3637289498823515):0.6306426428333993):3.3584136185930107,'Phyllocladus_annulatus_3.3':1.0527852113087617):9.777525309254239):2.9078148419719483):2.003232569652461):6.45864206781259,'Podocarp_sp_Permian_25.5':0.0):8.60393732206225,(((((((('Agathis_alba_0.0':0.1051191354802904,'Agathis_palmerstonii_0.0':0.1051191354802904):0.5309481985795029,('Agathis_atropurpurea_0.0':0.2374957773516378,'Agathis_microstachya_0.0':0.2374957773516378):0.3985715567081555):0.5034689085731681,(((('Agathis_borneensis_0.0':0.6190911443021685,'Agathis_philippinensis_0.0':0.6190911443021685):0.1707024376568269,(('Agathis_dammara_0.0':0.08825530185058783,'Agathis_labillardierei_0.0':0.08825530185058783):0.598256315077866,'Agathis_endertii_0.0':0.6865116169284539):0.10328196503054154):0.004342262618105885,'Agathis_lenticula_0.0':0.7941358445771013):0.1612615767434018,(('Agathis_lanceolata_0.0':0.6021521669972868,(('Agathis_montana_0.0':0.4991714651856056,'Agathis_ovata_0.0':0.4991714651856056):0.07049546736603673,'Agathis_moorei_0.0':0.5696669325516424):0.03248523444564444):0.32463590735661085,('Agathis_macrophylla_0.0':0.39976638481636473,('Agathis_obtusa_0.0':0.183465755429623,('Agathis_silbae_0.0':0.044333691063560415,'Agathis_vitiensis_0.0':0.044333691063560415):0.1391320643660626):0.21630062938674172):0.5270216895375329):0.028609346966605442):0.1841388213124583):1.7863784740200161,'Agathis_australis_0.0':2.9259147166529775):2.774885019980923,'Agathis_vittata_5.5':0.2007997366339005):0.02100128288315606,'Wollemia_nobilis_0.0':5.7218010195170566):0.9498105200582279,((('Araucaria_angustifolia_0.0':0.3093314924286185,'Araucaria_araucana_0.0':0.3093314924286185):1.3099699252786474,('Araucaria_bidwillii_0.0':0.8330557039971053,'Araucaria_hunsteinii_0.0':0.8330557039971053):0.7862457137101607):3.0083914239591465,((((('Araucaria_bernieri_0.0':0.06313960948409142,'Araucaria_subulata_0.0':0.06313960948409142):0.06950348518396798,'Araucaria_schmidii_0.0':0.1326430946680594):0.289977487369202,((('Araucaria_columnaris_0.0':0.2549521066182096,('Araucaria_luxurians_0.0':0.220605798764609,'Araucaria_nemorosa_0.0':0.220605798764609):0.0343463078536006):0.05789932099994388,'Araucaria_humboldtensis_0.0':0.3128514276181535):0.059412747776667774,(('Araucaria_laubenfelsii_0.0':0.2305316202617124,'Araucaria_rulei_0.0':0.2305316202617124):0.01457795401212722,'Araucaria_scopulorum_0.0':0.24510957427383961):0.12715460112098165):0.05035640664244012):0.30548093365256956,(('Araucaria_biramulata_0.0':0.12557607743520252,'Araucaria_montana_0.0':0.12557607743520252):0.03697425852289177,'Araucaria_muelleri_0.0':0.1625503359580943):0.5655511797317366):0.7653832381452133,('Araucaria_cunninghamii_0.0':0.5455410510089247,'Araucaria_heterophylla_0.0':0.5455410510089247):0.9479437028261195):3.1342080878313685):2.0439186979088717):21.80780336930386,'Araucaria_sp_19.0':9.479414908879143):5.624522413183108):1.72672614408269):0.07471311600784958,(((((('Amentotaxus_0.0':4.920330134463693,'Torreya_0.0':4.920330134463693):6.043499974429196,'Cephalotaxus_0.0':10.96383010889289):0.8770240149987956,'Austrotaxus_0.0':11.840854123891685):7.477635424681111,'Austrohamia_minuta_16.0':3.3184895485727957):1.6723187697537973,(('Athrotaxis_0.0':12.869126568135819,('Juniperus_0.0':6.561043109720233,'Thuja_0.0':6.561043109720233):6.308083458415586):1.1138665560335994,'Taiwania_0.0':13.982993124169418):7.007815194157175):10.583801782813133,'Sciadopitys_0.0':31.574610101139726):4.330766481013065);((('Abies_0.0':6.27839922059803,('Pseudolarix_0.0':5.481032766162213,'Tsuga_0.0':5.481032766162213):0.7973664544358172):5.529844157778936,'Pinus_0.0':11.808243378376966):24.849688127466777,((((((((('Acmopyle_florinii_5.7':0.31349096493821005,('Acmopyle_pancheri_0.0':2.6779623746245207,'Acmopyle_sahniana_0.0':2.6779623746245207):3.3355285903136895):5.462297731774365,((((((('Afrocarpus_dawei_0.0':0.00928021813867926,'Afrocarpus_falcatus_0.0':0.00928021813867926):0.12134885162888913,'Afrocarpus_usambarensis_0.0':0.13062906976756838):0.06716363243945891,('Afrocarpus_gracilior_0.0':0.11583661864374789,'Afrocarpus_mannii_0.0':0.11583661864374789):0.08195608356327941):4.834464583653765,(((('Nageia_fleuryi_0.0':0.9425454939142753,(('Nageia_formosensis_0.0':0.028684647536099853,'Nageia_nankoensis_0.0':0.028684647536099853):0.19527033735113936,'Nageia_nagi_0.0':0.22395498488723922):0.7185905090270361):1.2446884573307626,'Nageia_motleyi_0.0':2.187233951245038):0.22997287861645122,'Nageia_wallichiana_0.0':2.417206829861489):2.582793170138511,'Nageia_hainanensis_5.0':0.0):0.03225728586079235):0.6324686501060253,(((('Retrophyllum_comptonii_0.0':1.0091826468073233,'Retrophyllum_minus_0.0':1.0091826468073233):0.5652677765561194,'Retrophyllum_rospigliosii_0.0':1.5744504233634427):0.8028202989041016,'Retrophyllum_vitiense_0.0':2.377270722267544):3.266671100954438,'Retrophyllum_oxyphyllum_5.2':0.44394182322198183):0.020784112744835603):0.9288716554430501,((((('Podocarpus_acutifolius_0.0':2.584779540556469,('Podocarpus_gnidioides_0.0':1.4249317194950921,(('Podocarpus_hallii_0.0':0.00679913609842398,'Podocarpus_totara_0.0':0.00679913609842398):0.6010238513839106,('Podocarpus_lawrencei_0.0':0.25340452876744524,'Podocarpus_nivalis_0.0':0.25340452876744524):0.3544184587148893):0.8171087320127576):1.159847821061377):0.3034599979338126,(((('Podocarpus_angustifolius_0.0':1.0938646724315442,'Podocarpus_salignus_0.0':1.0938646724315442):1.5689504339222742,((('Podocarpus_capuronii_0.0':0.7111309007287144,'Podocarpus_madagascariensis_0.0':0.7111309007287144):0.25814378349401146,(('Podocarpus_elongatus_0.0':0.3516502005698744,('Podocarpus_latifolius_0.0':0.28618721026607225,'Podocarpus_milanjianus_0.0':0.28618721026607225):0.06546299030380215):0.24820218790586612,'Podocarpus_henkelii_0.0':0.5998523884757405):0.3694222957469854):1.5152276756940837,('Podocarpus_lambertii_0.0':0.23849658318059072,('Podocarpus_parlatorei_0.0':0.007640947906005718,'Podocarpus_sprucei_0.0':0.007640947906005718):0.230855635274585):2.246005776736219):0.17831274643700867):0.1190795381166927,((((((('Podocarpus_aristulatus_0.0':0.11145298886529358,'Podocarpus_ekmanii_0.0':0.11145298886529358):0.10365675111697643,'Podocarpus_purdieanus_0.0':0.21510973998227):0.329081219673632,'Podocarpus_urbanii_0.0':0.544190959655902):0.08358432591767029,(((('Podocarpus_brasiliensis_0.0':0.024160875466968258,'Podocarpus_guatemalensis_0.0':0.024160875466968258):0.34432939949732366,'Podocarpus_coriaceus_0.0':0.36849027496429193):0.07992785409053221,('Podocarpus_costaricensis_0.0':0.2019755482574845,'Podocarpus_sellowii_0.0':0.2019755482574845):0.24644258079733963):0.11446039248744999,('Podocarpus_hispaniolensis_0.0':0.3967314651841639,'Podocarpus_trinitensis_0.0':0.3967314651841639):0.16614705635811022):0.06489676403129818):0.0417427545250707,'Podocarpus_matudae_0.0':0.669518040098643):1.1552315852016868,('Podocarpus_celatus_0.0':0.08756623047277035,'Podocarpus_oleifolius_0.0':0.08756623047277035):1.7371833948275595):0.9555246184260735,'Podocarpus_smithii_0.0':2.7802742437264034):0.0016204007441076307):0.05532345842472264,'Podocarpus_nubigenus_0.0':2.8372181028952337):0.051021435595048015):0.8317604615097185,'Podocarpus_witherdenensis_3.72':0.0):0.0020240975530119165,'Podocarpus_cunninghamii_0.0':3.722024097553012):0.9436063151531764,((((((((((((('Podocarpus_affinis_0.0':0.0878813944869288,'Podocarpus_degeneri_0.0':0.0878813944869288):0.020660398028852292,('Podocarpus_cf_0.0':0.05480741201022039,'Podocarpus_spathoides_0.0':0.05480741201022039):0.05373438050556071):0.1396483440085854,('Podocarpus_annamiensis_0.0':0.20331760883852923,'Podocarpus_decipiens_0.0':0.20331760883852923):0.04487252768583727):0.0950644357461739,('Podocarpus_pallidus_0.0':0.20105916867304086,'Podocarpus_teysmannii_0.0':0.20105916867304086):0.14219540359749955):0.15469351882794874,'Podocarpus_crassigemmis_0.0':0.49794809109848914):0.017199725694259316,'Podocarpus_salomonensis_0.0':0.5151478167927485):0.2608789111394304,((('Podocarpus_costalis_0.0':0.08266583217480086,'Podocarpus_forrestii_0.0':0.08266583217480086):0.2635752043415913,'Podocarpus_gibbsiae_0.0':0.34624103651639215):0.2719989991565438,(((('Podocarpus_deflexus_0.0':0.06684434164862062,'Podocarpus_subtropicalis_0.0':0.06684434164862062):0.10693164276192686,'Podocarpus_macrophyllus_0.0':0.17377598441054748):0.04527393025498902,'Podocarpus_thailandensis_0.0':0.2190499146655365):0.28000726703448264,('Podocarpus_fasciculus_0.0':0.20436173903435506,'Podocarpus_nakaii_0.0':0.20436173903435506):0.29469544266566405):0.11918285397291684):0.1577866922592429):0.09654573674435474,(((('Podocarpus_archboldii_0.0':0.4332317375121516,'Podocarpus_neriifolius_0.0':0.4332317375121516):0.10767874565356605,('Podocarpus_brevifolius_0.0':0.34200129718707395,'Podocarpus_ledermannii_0.0':0.34200129718707395):0.1989091859786437):6.990935965978107E-4,((('Podocarpus_bracteatus_0.0':0.035509260467259385,'Podocarpus_pseudobracteatus_0.0':0.035509260467259385):0.10473653782767692,'Podocarpus_insularis_0.0':0.1402457982949363):0.13078896211633864,'Podocarpus_pilgeri_0.0':0.27103476041127494):0.2705748163510405):0.050158788585937475,('Podocarpus_ramosii_0.0':0.2809518728952724,'Podocarpus_rubens_0.0':0.2809518728952724):0.31081649245298054):0.28080409932828065):0.05514840801983911,'Podocarpus_brassii_0.0':0.9277208726963727):0.054097304802118606,'Podocarpus_chingianus_0.0':0.9818181774984913):0.08231917752340934,'Podocarpus_dispermus_0.0':1.0641373550219007):0.19811425847744446,(((((('Podocarpus_beecherae_0.0':0.01013617201085473,'Podocarpus_sylvestris_0.0':0.01013617201085473):0.0952475392779183,'Podocarpus_novae-caledoniae_0.0':0.10538371128877304):0.4977142220919785,'Podocarpus_decumbens_0.0':0.6030979333807516):0.05419647763149138,'Podocarpus_polyspermus_0.0':0.657294411012243):0.223841328004608,('Podocarpus_grayae_0.0':0.8289823914677232,'Podocarpus_longifoliolatus_0.0':0.8289823914677232):0.052153347549127704):0.2535126984688606,((('Podocarpus_elatus_0.0':0.01698945980556976,'Podocarpus_polystachyus_0.0':0.01698945980556976):0.49298700182197264,'Podocarpus_rumphii_0.0':0.5099764616275424):0.2762260980287803,'Podocarpus_lucienii_0.0':0.7862025596563227):0.34844587782938885):0.12760317601363358):0.08151061531709214,('Podocarpus_drouynianus_0.0':0.6655421773063503,'Podocarpus_spinulosus_0.0':0.6655421773063503):0.6782200515100869):3.3218681838897512):1.9279671787036792):1.969060857228035,(((((('Dacrycarpus_cinctus_0.0':0.30132982092030325,('Dacrycarpus_compactus_0.0':0.045327064623889954,'Dacrycarpus_expansus_0.0':0.045327064623889954):0.2560027562964133):0.06857883555365962,('Dacrycarpus_imbricatus_0.0':0.2338599077572925,'Dacrycarpus_kinabaluensis_0.0':0.2338599077572925):0.13604874871667036):0.9809916478027711,'Dacrycarpus_dacrydioides_0.0':1.350900304276734):0.08492076972356366,'Dacrycarpus_vieillardii_0.0':1.4358210740002977):4.564178925999702,'Dacrycarpus_puertae_6.0':0.0):0.29492629371768864,(((('Dacrydium_araucarioides_0.0':1.129867496264029,((('Dacrydium_balansae_0.0':0.15160791731535225,'Dacrydium_nausoriense_0.0':0.15160791731535225):0.01134435789681848,'Dacrydium_lycopodioides_0.0':0.16295227521217073):0.228869510652469,(('Dacrydium_guillauminii_0.0':0.05090663639639948,'Dacrydium_nidulum_0.0':0.05090663639639948):0.021303845879648335,'Dacrydium_x_0.0':0.07221048227604782):0.3196113035885919):0.7380457103993892):0.31591426516282684,(('Dacrydium_beccarii_0.0':0.15534203167763458,'Dacrydium_elatum_0.0':0.15534203167763458):0.924730900780361,('Dacrydium_magnum_0.0':0.4717198363068383,'Dacrydium_xanthandrum_0.0':0.4717198363068383):0.6083530961511574):0.36570882896886014):1.6231225660567448,('Dacrydium_cupressinum_0.0':3.0643309895186164,'Dacrydium_rhomboideum_2.84':0.22433098951861652):0.004573337964984159):1.6937672216447566,('Falcatifolium_eocenica_3.72':0.12695725009325054,(('Falcatifolium_falciforme_0.0':2.5156960942198427,'Falcatifolium_taxoides_0.0':2.5156960942198427):0.35010380785470696,'Falcatifolium_papuanum_0.0':2.8657999020745497):0.981157348018701):0.9157142990351064):1.5322547445893315):2.267732154920214):2.9131302480746726):1.3718564439966023,('Pheroshaera_microfolius_2.84':0.05275005882582695,('Pherosphaera_fitzgeraldii_0.0':2.6607481962541777,'Pherosphaera_hookeriana_0.0':2.6607481962541777):0.23200186257164912):9.95489508188335):1.192928713622564,('Microcachrys_tetragona_0.0':6.925649786393061,'Microcacrhys_novaezelandia_2.84':4.085649786393061):7.114924067938681):1.1769602771191234,'Saxegothaea_conspicua_0.0':15.217534131450865):2.981518316875892,((((('Halocarpus_bidwillii_0.0':0.14376908780945744,'Halocarpus_kirkii_0.0':0.14376908780945744):0.3523664939762535,'Halocarpus_biformis_0.0':0.49613558178571093):7.291045954114069,'Halocarpus_highstedii_2.84':4.94718153589978):6.987237313881977,(('Lepidothamnus_australis_12.0':0.04045304725944909,(('Lepidothamnus_fonkii_0.0':1.6946575212291612,'Lepidothamnus_intermedius_0.0':1.6946575212291612):1.2825124280138696,'Lepidothamnus_laxifolius_0.0':2.977169949243031):9.063283098016418):2.1320038808199957,((('Phyllocladus_alpinus_0.0':0.7773085641149673,(('Phyllocladus_aspleniifolius_0.0':0.11211305692824244,'Phyllocladus_trichomanoides_0.0':0.11211305692824244):0.3865302502225453,'Phyllocladus_hypophyllus_0.0':0.49864330715078775):0.27866525696417954):0.09449906457005552,'Phyllocladus_toatoa_0.0':0.8718076286850228):2.571644047615103,'Phyllocladus_annulatus_3.3':0.1434516763001259):10.72900525177932):0.601961921702312):1.9657033785641929,(((('Lagarostrobos_franklinii_0.0':3.5199571421966933,'Lagarostrobos_marginatus_3.4':0.1199571421966934):7.356615106475202,('Manoao_colensoi_0.0':3.5,'Manoao_colensoi_fossil_3.5':0.0):7.376572248671895):3.992759604943446,'Parasitaxus_usta_0.0':14.869331853615341):0.6519366736203178,((('Prumnopitys_andina_0.0':2.7323173180822677,('Prumnopitys_montana_0.0':2.0420570317697346,'Prumnopitys_taxifolia_0.0':2.0420570317697346):0.6902602863125331):5.782013461558648,((('Prumnopitys_ferruginea_0.0':4.327178606637955,'Prumnopitys_ferruginoides_0.0':4.327178606637955):1.0717643780336363,'Prumnopitys_ladei_0.0':5.398942984671591):2.2307569699825978,'Prumnopitys_ophiensis_6.0':1.629699954654189):0.8846308249867274):1.1083345614356794,('Sundacarpus_amarus_0.0':5.299055074297398,'Sundacarpus_anglica_4.86':0.4390550742973973):4.323610266779198):5.898603186159063):1.218853701110291):1.4589302199808074):8.869939298704235,'Podocarp_sp_Permian_25.5':1.5689917470309922):6.827550495539093,(((((((('Agathis_alba_0.0':0.5132547498594232,'Agathis_palmerstonii_0.0':0.5132547498594232):0.06900668202278437,(('Agathis_atropurpurea_0.0':0.05803758842121281,'Agathis_microstachya_0.0':0.05803758842121281):0.10957630580673874,'Agathis_philippinensis_0.0':0.16761389422795156):0.414647537654256):0.3950312531090353,(((('Agathis_borneensis_0.0':0.6498587237872102,(('Agathis_dammara_0.0':0.1706871771717867,'Agathis_labillardierei_0.0':0.1706871771717867):0.44964288077251846,'Agathis_endertii_0.0':0.6203300579443052):0.029528665842905033):0.2296280437793441,(('Agathis_macrophylla_0.0':0.34085870102676624,('Agathis_obtusa_0.0':0.16629517738826433,'Agathis_silbae_0.0':0.16629517738826433):0.17456352363850192):0.07757518147733788,'Agathis_vitiensis_0.0':0.4184338825041041):0.4610528850624502):0.04750863417727613,('Agathis_lanceolata_0.0':0.5997191387079548,(('Agathis_montana_0.0':0.5690424387628407,'Agathis_moorei_0.0':0.5690424387628407):0.0017376526114064594,'Agathis_ovata_0.0':0.5707800913742471):0.028939047333707668):0.32727626303587565):0.037419639470563926,'Agathis_lenticula_0.0':0.9644150412143944):0.012877643776848524):1.6128496286288423,'Agathis_australis_0.0':2.590142313620085):3.004582944675359,'Agathis_vittata_5.5':0.09472525829544409):0.1986377240496333,'Wollemia_nobilis_0.0':5.793362982345077):1.0406607098032348,((('Araucaria_angustifolia_0.0':0.801887937397265,'Araucaria_araucana_0.0':0.801887937397265):0.8488302277984062,('Araucaria_bidwillii_0.0':0.695538046024431,'Araucaria_hunsteinii_0.0':0.695538046024431):0.9551801191712402):2.5317378009482883,((((((('Araucaria_bernieri_0.0':0.08671042164900321,'Araucaria_subulata_0.0':0.08671042164900321):0.08362359593656991,'Araucaria_schmidii_0.0':0.17033401758557312):0.1719312968285366,'Araucaria_humboldtensis_0.0':0.34226531441410973):0.07964289371076705,'Araucaria_scopulorum_0.0':0.4219082081248768):0.06379633508197108,(('Araucaria_columnaris_0.0':0.2927962048638381,('Araucaria_luxurians_0.0':0.07684697685279605,'Araucaria_nemorosa_0.0':0.07684697685279605):0.21594922801104205):0.18931245066949293,('Araucaria_laubenfelsii_0.0':0.2736571653321959,'Araucaria_rulei_0.0':0.2736571653321959):0.20845149020113513):0.0035958876735168177):0.1713204548503191,(('Araucaria_biramulata_0.0':0.13095569126862958,'Araucaria_montana_0.0':0.13095569126862958):0.21372983286244793,'Araucaria_muelleri_0.0':0.3446855241310775):0.31233947392608946):0.6220644343804156,('Araucaria_cunninghamii_0.0':0.18907553880752745,'Araucaria_heterophylla_0.0':0.18907553880752745):1.0900138936300552):2.903366533706377):2.6515677260043526):12.165976307851688,'Araucaria_sp_19.0':0.0):14.896542242570085):2.418823037379461,(((((('Amentotaxus_0.0':4.999031835445449,'Torreya_0.0':4.999031835445449):6.824466665358044,'Cephalotaxus_0.0':11.823498500803494):1.474669281645454,'Austrotaxus_0.0':13.298167782448948):7.063723679280335,(('Athrotaxis_0.0':11.835612337313822,'Taiwania_0.0':11.835612337313822):1.3618885623498738,('Juniperus_0.0':7.197199376992256,'Thuja_0.0':7.197199376992256):6.00030152267144):7.164390562065586):3.4513780169207244,'Austrohamia_minuta_16.0':7.813269478650007):7.785526973724757,'Sciadopitys_0.0':31.598796452374764):4.716568827574783):0.3425662258941955);(((('Abies_0.0':5.547862779124761,('Pseudolarix_0.0':5.189310622771584,'Tsuga_0.0':5.189310622771584):0.35855215635317617):4.213621992474724,'Pinus_0.0':9.761484771599484):23.154893620696306,(((((('Amentotaxus_0.0':4.354699068985285,'Torreya_0.0':4.354699068985285):7.436246752436414,'Cephalotaxus_0.0':11.7909458214217):1.9490235170150214,'Austrotaxus_0.0':13.73996933843672):7.199181846821476,(('Athrotaxis_0.0':11.122609933141181,'Taiwania_0.0':11.122609933141181):1.3931904660626095,('Juniperus_0.0':6.235847798150553,'Thuja_0.0':6.235847798150553):6.279952601053237):8.423350786054407):7.545756468978375,'Austrohamia_minuta_16.0':12.484907654236572):0.016797228393865993,'Sciadopitys_0.0':28.501704882630438):4.414673509665352):2.6465373387040216,(((((((('Acmopyle_florinii_5.7':0.0,('Acmopyle_pancheri_0.0':2.929209175482798,'Acmopyle_sahniana_0.0':2.929209175482798):2.7707908245172024):5.677687733699799,(((((((('Afrocarpus_dawei_0.0':0.08754898672440417,'Afrocarpus_usambarensis_0.0':0.08754898672440417):0.06968137608343436,'Afrocarpus_falcatus_0.0':0.15723036280783853):0.03845467487556553,'Afrocarpus_gracilior_0.0':0.19568503768340406):0.04053398368529715,'Afrocarpus_mannii_0.0':0.2362190213687012):4.884509966874884,(((('Nageia_fleuryi_0.0':0.7986131031116394,(('Nageia_formosensis_0.0':0.15389800011712743,'Nageia_nankoensis_0.0':0.15389800011712743):0.2638193218243474,'Nageia_nagi_0.0':0.4177173219414749):0.3808957811701645):0.36607338457336935,'Nageia_motleyi_0.0':1.1646864876850087):0.6980025845861211,'Nageia_wallichiana_0.0':1.8626890722711298):3.13731092772887,'Nageia_hainanensis_5.0':0.0):0.12072898824358536):0.46364480214921233,(((('Retrophyllum_comptonii_0.0':1.32732405034572,'Retrophyllum_minus_0.0':1.32732405034572):0.9951290969911364,'Retrophyllum_vitiense_0.0':2.3224531473368564):0.19860067152091654,'Retrophyllum_rospigliosii_0.0':2.521053818857773):2.6789461811422273,'Retrophyllum_oxyphyllum_5.2':0.0):0.3843737903927975):0.6311269239902932,(((((((('Podocarpus_acutifolius_0.0':2.0026512656790043,('Podocarpus_gnidioides_0.0':1.7226313555549981,((('Podocarpus_hallii_0.0':0.0031203162326497603,'Podocarpus_totara_0.0':0.0031203162326497603):0.3613799970188323,'Podocarpus_lawrencei_0.0':0.364500313251482):0.9213034211559005,'Podocarpus_nivalis_0.0':1.2858037344073825):0.43682762114761564):0.2800199101240062):0.3295848709474116,((('Podocarpus_capuronii_0.0':0.6229456613430788,'Podocarpus_madagascariensis_0.0':0.6229456613430788):0.3340523337712671,(('Podocarpus_elongatus_0.0':0.11228310998547433,('Podocarpus_latifolius_0.0':0.10762245197178599,'Podocarpus_milanjianus_0.0':0.10762245197178599):0.00466065801368834):0.36043976744508976,'Podocarpus_henkelii_0.0':0.4727228774305641):0.4842751176837818):1.1910279553052536,('Podocarpus_lambertii_0.0':0.0782444882587473,('Podocarpus_parlatorei_0.0':0.03550495645603901,'Podocarpus_sprucei_0.0':0.03550495645603901):0.04273953180270829):2.069781462160852):0.1842101862068164):0.11783721217928012,(((((('Podocarpus_aristulatus_0.0':0.013621441892207512,'Podocarpus_ekmanii_0.0':0.013621441892207512):0.24621500283505135,'Podocarpus_purdieanus_0.0':0.25983644472725886):0.12357947505412903,'Podocarpus_urbanii_0.0':0.3834159197813879):0.3854151200796473,(((('Podocarpus_brasiliensis_0.0':0.19834072318759335,'Podocarpus_guatemalensis_0.0':0.19834072318759335):0.15954331433659566,'Podocarpus_coriaceus_0.0':0.357884037524189):0.3865676445765443,('Podocarpus_costaricensis_0.0':0.5278261055355952,'Podocarpus_sellowii_0.0':0.5278261055355952):0.21662557656513814):0.019661181865681554,('Podocarpus_hispaniolensis_0.0':0.34499557459047947,('Podocarpus_matudae_0.0':0.31278147766385894,'Podocarpus_trinitensis_0.0':0.31278147766385894):0.03221409692662053):0.4191172893759354):0.004718175894620313):0.9683139719726899,('Podocarpus_celatus_0.0':0.03097901658605254,'Podocarpus_oleifolius_0.0':0.03097901658605254):1.7061659952476724):0.5696199352541442,'Podocarpus_nubigenus_0.0':2.3067649470878693):0.14330840171782677):0.05376741461630097,('Podocarpus_angustifolius_0.0':0.6878950443575619,'Podocarpus_salignus_0.0':0.6878950443575619):1.8159457190644352):0.24737384698858733,'Podocarpus_smithii_0.0':2.7512146104105843):0.9687853895894158,'Podocarpus_witherdenensis_3.72':0.0):0.07532255335824312,'Podocarpus_cunninghamii_0.0':3.7953225533582433):0.5125865981818922,(((((((((('Podocarpus_affinis_0.0':0.21652702339176133,'Podocarpus_cf_0.0':0.21652702339176133):0.08313673209392414,('Podocarpus_annamiensis_0.0':0.2907236375898218,'Podocarpus_salomonensis_0.0':0.2907236375898218):0.008940117895863686):0.22316426972225656,('Podocarpus_spathoides_0.0':0.21019212820033814,'Podocarpus_teysmannii_0.0':0.21019212820033814):0.31263589700760386):0.10976931045031613,(('Podocarpus_deflexus_0.0':0.011194135522036741,'Podocarpus_subtropicalis_0.0':0.011194135522036741):0.3938464351652721,('Podocarpus_macrophyllus_0.0':0.12030866750085593,'Podocarpus_thailandensis_0.0':0.12030866750085593):0.2847319031864529):0.2275567649709493):0.02937937685693648,('Podocarpus_costalis_0.0':0.5654711567596572,(('Podocarpus_fasciculus_0.0':0.1593034827301223,'Podocarpus_forrestii_0.0':0.1593034827301223):0.23937399410295468,('Podocarpus_gibbsiae_0.0':0.023555355487747384,'Podocarpus_nakaii_0.0':0.023555355487747384):0.3751221213453296):0.16679367992658023):0.09650555575553743):0.08167908431562254,((((('Podocarpus_archboldii_0.0':0.03499916227425418,'Podocarpus_ledermannii_0.0':0.03499916227425418):0.3290805274602155,'Podocarpus_crassigemmis_0.0':0.3640796897344697):0.22067380745138832,'Podocarpus_brevifolius_0.0':0.584753497185858):0.04871542092647019,('Podocarpus_ramosii_0.0':0.22857556171722754,'Podocarpus_rubens_0.0':0.22857556171722754):0.40489335639510066):0.0510539499000382,(((('Podocarpus_bracteatus_0.0':0.10311491881032724,('Podocarpus_insularis_0.0':0.09762766771893173,'Podocarpus_pseudobracteatus_0.0':0.09762766771893173):0.005487251091395501):0.12478750149581942,('Podocarpus_decipiens_0.0':0.0010665779303932637,'Podocarpus_degeneri_0.0':0.0010665779303932637):0.22683584237575338):0.07749257255098974,('Podocarpus_pallidus_0.0':0.16929332295400829,'Podocarpus_pilgeri_0.0':0.16929332295400829):0.1361016699031281):0.20167039769265632,'Podocarpus_neriifolius_0.0':0.5070653905497927):0.17745747746257368):0.05913292881845078):0.16338015786871796,'Podocarpus_brassii_0.0':0.9070359546995351):0.058786973168194145,'Podocarpus_chingianus_0.0':0.9658229278677293):0.27703655969838703,((('Podocarpus_decumbens_0.0':0.6166525042535514,(('Podocarpus_elatus_0.0':0.07832762677134421,'Podocarpus_polystachyus_0.0':0.07832762677134421):0.3383574689150724,'Podocarpus_rumphii_0.0':0.4166850956864166):0.19996740856713485):0.19691797016841173,'Podocarpus_lucienii_0.0':0.8135704744219632):0.3720665050483365,'Podocarpus_dispermus_0.0':1.1856369794702997):0.05722250809581664):0.0798066474637511,((((('Podocarpus_beecherae_0.0':0.00900428232989515,'Podocarpus_novae-caledoniae_0.0':0.00900428232989515):0.10664427092640326,'Podocarpus_sylvestris_0.0':0.11564855325629841):0.5260303629910726,('Podocarpus_grayae_0.0':0.6282557319595813,'Podocarpus_polyspermus_0.0':0.6282557319595813):0.013423184287789769):0.06726107475038212,'Podocarpus_longifoliolatus_0.0':0.7089399909977532):0.4793832342796285,('Podocarpus_drouynianus_0.0':0.6529299021121469,'Podocarpus_spinulosus_0.0':0.6529299021121469):0.5353933231652348):0.13434290975248575):2.9852430165102684):1.9075915628429554):2.4768086673565053,(((((('Dacrycarpus_cinctus_0.0':0.49347581335185653,('Dacrycarpus_compactus_0.0':0.03769462202749464,'Dacrycarpus_expansus_0.0':0.03769462202749464):0.4557811913243619):0.036299055446247896,('Dacrycarpus_imbricatus_0.0':0.33299622000920126,'Dacrycarpus_kinabaluensis_0.0':0.33299622000920126):0.19677864878890317):0.39776045062436494,'Dacrycarpus_vieillardii_0.0':0.9275353194224694):0.11184025705367318,'Dacrycarpus_dacrydioides_0.0':1.0393755764761425):5.7903193451450825,'Dacrycarpus_puertae_6.0':0.8296949216212255):0.14413262988756426,((((('Dacrydium_araucarioides_0.0':1.1461321940072526,((('Dacrydium_balansae_0.0':0.14135030495967008,'Dacrydium_nausoriense_0.0':0.14135030495967008):0.25367599512751515,('Dacrydium_guillauminii_0.0':0.024826031246703475,'Dacrydium_x_0.0':0.024826031246703475):0.3702002688404818):0.14588594637335212,('Dacrydium_lycopodioides_0.0':0.49703319600771967,'Dacrydium_nidulum_0.0':0.49703319600771967):0.0438790504528177):0.6052199475467153):0.2782819992020802,(('Dacrydium_beccarii_0.0':0.5771095101936632,'Dacrydium_elatum_0.0':0.5771095101936632):0.38860447269864384,('Dacrydium_magnum_0.0':0.011587055170718022,'Dacrydium_xanthandrum_0.0':0.011587055170718022):0.954126927721589):0.4587002103170258):1.415585806790667,'Dacrydium_rhomboideum_2.84':0.0):0.15684553721449968,'Dacrydium_cupressinum_0.0':2.9968455372144995):1.6656694441331878,('Falcatifolium_eocenica_3.72':0.6095903910838341,(('Falcatifolium_falciforme_0.0':2.2864763404544033,'Falcatifolium_papuanum_0.0':2.2864763404544033):0.07074734902116075,'Falcatifolium_taxoides_0.0':2.357223689475564):1.9723667016082702):0.3329245902638531):2.3113125701611024):1.7184818302308065):2.6853783519602032):1.9292053695474305,(('Pheroshaera_microfolius_2.84':0.0,'Pherosphaera_fitzgeraldii_0.0':2.84):0.06769367101495805,'Pherosphaera_hookeriana_0.0':2.907693671014958):10.399199432232272):0.9115295689631662,('Microcachrys_tetragona_0.0':2.84,'Microcacrhys_novaezelandia_2.84':0.0):11.378422672210396):1.268512178818515,'Saxegothaea_conspicua_0.0':15.486934851028911):2.347708733098484,((((('Halocarpus_bidwillii_0.0':0.18274503780926968,'Halocarpus_kirkii_0.0':0.18274503780926968):0.48702987797689246,'Halocarpus_biformis_0.0':0.6697749157861621):3.294179423515282,'Halocarpus_highstedii_2.84':1.1239543393014446):11.639216448693189,(((('Lagarostrobos_franklinii_0.0':4.885654500021416,'Lagarostrobos_marginatus_3.4':1.485654500021416):5.658554969321002,('Manoao_colensoi_0.0':10.29267380284729,'Manoao_colensoi_fossil_3.5':6.79267380284729):0.25153566649512804):2.868850051703138,'Parasitaxus_usta_0.0':13.413059521045556):1.3465231077806816,((('Prumnopitys_andina_0.0':2.45860269012656,('Prumnopitys_montana_0.0':2.112156771751288,'Prumnopitys_taxifolia_0.0':2.112156771751288):0.34644591837527194):6.192414087658575,((('Prumnopitys_ferruginea_0.0':2.781067256961842,'Prumnopitys_ferruginoides_0.0':2.781067256961842):1.8421592055246743,'Prumnopitys_ladei_0.0':4.6232264624865165):3.7291100688127576,'Prumnopitys_ophiensis_6.0':2.352336531299274):0.2986802464858602):1.2816225055101125,('Sundacarpus_amarus_0.0':8.16283339525222,'Sundacarpus_anglica_4.86':3.302833395252219):1.7698058880430274):4.8269433455309905):0.8435881591683962):0.011281306286186066,(('Lepidothamnus_australis_12.0':0.0,(('Lepidothamnus_fonkii_0.0':2.7367509505875964,'Lepidothamnus_intermedius_0.0':2.7367509505875964):0.9182613995466431,'Lepidothamnus_laxifolius_0.0':3.6550123501342395):8.344987649865761):0.9652320285038201,((('Phyllocladus_alpinus_0.0':0.505387939115071,('Phyllocladus_hypophyllus_0.0':0.4404253017013027,'Phyllocladus_trichomanoides_0.0':0.4404253017013027):0.06496263741376829):0.030213214245139897,('Phyllocladus_aspleniifolius_0.0':0.1162278180398785,'Phyllocladus_toatoa_0.0':0.1162278180398785):0.4193733353203324):2.764398846639789,'Phyllocladus_annulatus_3.3':0.0):9.66523202850382):2.6492200657769995):2.2201914898465755):8.35083974583695,'Podocarp_sp_Permian_25.5':0.6854833299643452):9.040898599521125,(((((((((('Agathis_alba_0.0':0.11688728875174524,'Agathis_palmerstonii_0.0':0.11688728875174524):0.3263551745837013,('Agathis_atropurpurea_0.0':0.30386019590933644,('Agathis_microstachya_0.0':0.16368531492208857,'Agathis_philippinensis_0.0':0.16368531492208857):0.14017488098724787):0.1393822674261101):0.29833449914047966,((('Agathis_macrophylla_0.0':0.11896089617069651,'Agathis_vitiensis_0.0':0.11896089617069651):0.07752587116982211,'Agathis_obtusa_0.0':0.19648676734051862):0.014550655547098557,'Agathis_silbae_0.0':0.21103742288761718):0.530539539588309):0.2817836332935201,(('Agathis_borneensis_0.0':0.45428751209287205,(('Agathis_dammara_0.0':0.0303233379566318,'Agathis_labillardierei_0.0':0.0303233379566318):0.36954935239124886,'Agathis_endertii_0.0':0.39987269034788064):0.054414821744991404):0.4855298427372105,'Agathis_lenticula_0.0':0.9398173548300826):0.08354324093936372):0.0031768806005634254,('Agathis_lanceolata_0.0':0.7611996355620368,('Agathis_montana_0.0':0.7222796382332504,('Agathis_moorei_0.0':0.6957966659228368,'Agathis_ovata_0.0':0.6957966659228368):0.02648297231041352):0.03891999732878648):0.26533784080797285):1.7664032867544168,'Agathis_australis_0.0':2.7929407631244265):2.7070592368755735,'Agathis_vittata_5.5':0.0):0.2171841096737408,'Wollemia_nobilis_0.0':5.717184109673741):0.9546665505318774,((('Araucaria_angustifolia_0.0':0.5633668547201243,'Araucaria_araucana_0.0':0.5633668547201243):0.8648706132004589,('Araucaria_bidwillii_0.0':0.570493683312114,'Araucaria_hunsteinii_0.0':0.570493683312114):0.8577437846084691):2.940778756338429,((((((('Araucaria_bernieri_0.0':0.28138393619502206,'Araucaria_scopulorum_0.0':0.28138393619502206):0.004488013238027777,'Araucaria_subulata_0.0':0.28587194943304983):0.05646768863930057,'Araucaria_schmidii_0.0':0.3423396380723504):0.20967312127936372,('Araucaria_columnaris_0.0':0.27502848757493514,('Araucaria_luxurians_0.0':0.05809221491122414,'Araucaria_nemorosa_0.0':0.05809221491122414):0.21693627266371102):0.276984271776779):0.031937173075286984,('Araucaria_laubenfelsii_0.0':0.34914947877432534,'Araucaria_rulei_0.0':0.34914947877432534):0.23480045365267577):0.03857524719994432,((('Araucaria_biramulata_0.0':0.24559813211107182,'Araucaria_montana_0.0':0.24559813211107182):0.053142754320383706,'Araucaria_muelleri_0.0':0.2987408864314555):0.31259963214585734,'Araucaria_humboldtensis_0.0':0.6113405185773129):0.01118466104963256):1.2990055621124217,('Araucaria_cunninghamii_0.0':0.43037805878997815,'Araucaria_heterophylla_0.0':0.43037805878997815):1.491152682949389):2.447485482519645):2.3028344359466058):16.536639595912614,'Araucaria_sp_19.0':4.208490256118232):12.017891673367238):0.3365338015143422);(((('Abies_0.0':7.0927851322961635,('Pseudolarix_0.0':6.912878010505179,'Tsuga_0.0':6.912878010505179):0.17990712179098445):4.107977099403004,'Pinus_0.0':11.200762231699168):25.878878776362157,(((((('Amentotaxus_0.0':4.830075749769281,'Torreya_0.0':4.830075749769281):8.22276630119326,'Cephalotaxus_0.0':13.052842050962541):1.5483560453915448,'Austrotaxus_0.0':14.601198096354086):6.789314260613136,(('Athrotaxis_0.0':12.99678971885219,('Juniperus_0.0':6.953364853091146,'Thuja_0.0':6.953364853091146):6.043424865761044):1.1034273729193647,'Taiwania_0.0':14.100217091771555):7.290295265195667):0.1933176274969135,'Austrohamia_minuta_16.0':5.583829984464135):12.03409851867426,'Sciadopitys_0.0':33.617928503138394):3.4617125049229287):0.2682491495993631,(((((((('Acmopyle_florinii_5.7':0.0,('Acmopyle_pancheri_0.0':2.9083186809676764,'Acmopyle_sahniana_0.0':2.9083186809676764):2.7916813190323237):6.643356624867697,(((((((('Afrocarpus_dawei_0.0':0.016556883811422004,'Afrocarpus_falcatus_0.0':0.016556883811422004):0.08834809365796557,'Afrocarpus_usambarensis_0.0':0.10490497746938758):0.21691015133712593,'Afrocarpus_gracilior_0.0':0.32181512880651353):9.948516872465563E-4,'Afrocarpus_mannii_0.0':0.3228099804937601):4.694263135319987,((('Nageia_fleuryi_0.0':0.5067809852754938,(('Nageia_formosensis_0.0':0.12267480733415753,'Nageia_nagi_0.0':0.12267480733415753):0.12156474059284686,'Nageia_nankoensis_0.0':0.2442395479270044):0.26254143734848934):1.3841278315423118,('Nageia_motleyi_0.0':1.672038514576922,'Nageia_wallichiana_0.0':1.672038514576922):0.21887030224088355):3.109091183182194,'Nageia_hainanensis_5.0':0.0):0.01707311581374693):0.5753345649454928,(((('Retrophyllum_comptonii_0.0':1.2404062366313122,'Retrophyllum_minus_0.0':1.2404062366313122):0.9430301230878333,'Retrophyllum_rospigliosii_0.0':2.1834363597191455):0.8597091804542081,'Retrophyllum_vitiense_0.0':3.0431455401733536):2.1568544598266466,'Retrophyllum_oxyphyllum_5.2':0.0):0.3924076807592396):0.7118401771141682,((((((('Podocarpus_acutifolius_0.0':2.209904726029391,('Podocarpus_gnidioides_0.0':0.8038123266634177,(('Podocarpus_hallii_0.0':0.23564080077899582,'Podocarpus_totara_0.0':0.23564080077899582):0.40834401463828196,('Podocarpus_lawrencei_0.0':0.5570121134275979,'Podocarpus_nivalis_0.0':0.5570121134275979):0.08697270198967988):0.15982751124613992):1.4060923993659733):0.708219487985962,(('Podocarpus_angustifolius_0.0':2.5467675215528476,((((((('Podocarpus_aristulatus_0.0':0.022536207907539976,'Podocarpus_ekmanii_0.0':0.022536207907539976):0.30031621617062815,'Podocarpus_purdieanus_0.0':0.3228524240781681):0.1389115554476818,'Podocarpus_urbanii_0.0':0.4617639795258499):0.20835960603255144,(((('Podocarpus_brasiliensis_0.0':0.19000128649897943,'Podocarpus_guatemalensis_0.0':0.19000128649897943):0.12340412534764192,'Podocarpus_coriaceus_0.0':0.31340541184662135):0.278672299273615,('Podocarpus_costaricensis_0.0':0.293017044308463,'Podocarpus_sellowii_0.0':0.293017044308463):0.29906066681177335):0.07783302862153152,'Podocarpus_trinitensis_0.0':0.6699107397417678):2.128458166335001E-4):0.0018675082101548002,'Podocarpus_matudae_0.0':0.6719910937685561):0.18971206232985616,'Podocarpus_hispaniolensis_0.0':0.8617031560984123):0.9723607588816703,('Podocarpus_celatus_0.0':0.011498949304919105,'Podocarpus_oleifolius_0.0':0.011498949304919105):1.8225649656751635):0.712703606572765):0.27525617022290927,(('Podocarpus_capuronii_0.0':0.37026739327112007,'Podocarpus_madagascariensis_0.0':0.37026739327112007):0.7129030957434088,(('Podocarpus_elongatus_0.0':0.33887285414198215,('Podocarpus_latifolius_0.0':0.19399120510699286,'Podocarpus_milanjianus_0.0':0.19399120510699286):0.1448816490349893):0.5247339305847165,'Podocarpus_henkelii_0.0':0.8636067847266987):0.21956370428783012):1.738853202761228):0.09610052223959631):0.05765635495776511,(('Podocarpus_lambertii_0.0':0.1579002870133455,('Podocarpus_parlatorei_0.0':0.12908574333165873,'Podocarpus_sprucei_0.0':0.12908574333165873):0.02881454368168676):2.300901859108962,'Podocarpus_nubigenus_0.0':2.4588021461223075):0.5169784228508107):0.1987323046284981,('Podocarpus_salignus_0.0':2.922290338365585,'Podocarpus_smithii_0.0':2.922290338365585):0.2522225352360312):0.5454871263983838,'Podocarpus_witherdenensis_3.72':0.0):0.061703538776973765,'Podocarpus_cunninghamii_0.0':3.781703538776974):0.7075598277618451,((((((((((('Podocarpus_affinis_0.0':0.18766318937551046,'Podocarpus_degeneri_0.0':0.18766318937551046):0.06799273606808615,('Podocarpus_cf_0.0':0.10509689265492729,'Podocarpus_pallidus_0.0':0.10509689265492729):0.15055903278866933):0.06454302107936616,('Podocarpus_bracteatus_0.0':0.05690052397101897,('Podocarpus_insularis_0.0':0.05397074022394634,'Podocarpus_pseudobracteatus_0.0':0.05397074022394634):0.0029297837470726312):0.2632984225519438):0.05908390392132318,('Podocarpus_annamiensis_0.0':0.2222232709819801,('Podocarpus_decipiens_0.0':0.20457654508036063,'Podocarpus_pilgeri_0.0':0.20457654508036063):0.017646725901619476):0.15705957946230584):0.1842897128688083,'Podocarpus_neriifolius_0.0':0.5635725633130942):0.06161720239433788,(('Podocarpus_archboldii_0.0':0.07480832212977687,'Podocarpus_ledermannii_0.0':0.07480832212977687):0.5030456828039931,(('Podocarpus_brassii_0.0':0.44234055082795437,('Podocarpus_ramosii_0.0':0.3468095820664729,'Podocarpus_rubens_0.0':0.3468095820664729):0.09553096876148148):0.023162975724893287,'Podocarpus_brevifolius_0.0':0.46550352655284766):0.11235047838092227):0.047335760773662194):0.2833328175097086,((('Podocarpus_costalis_0.0':0.2304081314551979,'Podocarpus_nakaii_0.0':0.2304081314551979):0.46286286957217093,(((('Podocarpus_deflexus_0.0':0.011313953359143288,'Podocarpus_subtropicalis_0.0':0.011313953359143288):4.0393242121118493E-4,'Podocarpus_macrophyllus_0.0':0.011717885780354473):0.08615893513117819,'Podocarpus_thailandensis_0.0':0.09787682091153266):0.5292145020630037,('Podocarpus_fasciculus_0.0':0.22227756533506127,('Podocarpus_forrestii_0.0':0.15212464982476898,'Podocarpus_gibbsiae_0.0':0.15212464982476898):0.07015291551029229):0.404813757639475):0.06617967805283254):0.018470730669392976,('Podocarpus_salomonensis_0.0':0.6417730391408366,('Podocarpus_spathoides_0.0':0.2758407199174929,'Podocarpus_teysmannii_0.0':0.2758407199174929):0.3659323192233437):0.0699686925559252):0.19678085152037894):0.13635026758402502,('Podocarpus_chingianus_0.0':0.49621121969945853,'Podocarpus_crassigemmis_0.0':0.49621121969945853):0.5486616311017072):0.13897489615158531,'Podocarpus_dispermus_0.0':1.183847746952751):0.15724734699453302,(((((('Podocarpus_beecherae_0.0':0.09876234337080164,'Podocarpus_novae-caledoniae_0.0':0.09876234337080164):0.14817917707270856,'Podocarpus_sylvestris_0.0':0.2469415204435102):0.4854573499774902,'Podocarpus_polyspermus_0.0':0.7323988704210004):0.0313932233587777,'Podocarpus_longifoliolatus_0.0':0.7637920937797781):0.03656046400447377,'Podocarpus_grayae_0.0':0.8003525577842519):0.38942821805568784,((('Podocarpus_decumbens_0.0':0.24272878584992627,'Podocarpus_rumphii_0.0':0.24272878584992627):0.22233530173480395,('Podocarpus_elatus_0.0':0.023950070099815243,'Podocarpus_polystachyus_0.0':0.023950070099815243):0.44111401748491497):0.41487656616735696,'Podocarpus_lucienii_0.0':0.8799406537520872):0.3098401220878525):0.15131431810734441):0.1934419772517293,('Podocarpus_drouynianus_0.0':1.007184208461812,'Podocarpus_spinulosus_0.0':1.007184208461812):0.5273528627372015):2.954726295339806):1.814984491334589):2.3854063532060987,((((('Dacrycarpus_cinctus_0.0':0.17561461489793545,('Dacrycarpus_compactus_0.0':0.11317148782085466,'Dacrycarpus_expansus_0.0':0.11317148782085466):0.06244312707708079):0.1896906978922212,('Dacrycarpus_imbricatus_0.0':0.18118152529737644,'Dacrycarpus_kinabaluensis_0.0':0.18118152529737644):0.18412378749278022):0.2567753804248075,('Dacrycarpus_dacrydioides_0.0':0.5671135037600887,'Dacrycarpus_vieillardii_0.0':0.5671135037600887):0.05496718945487544):5.476216552948849,'Dacrycarpus_puertae_6.0':0.09829724616381341):0.7834160285105805,(((('Dacrydium_araucarioides_0.0':1.0513693564386082,((((('Dacrydium_balansae_0.0':0.0750424931676736,'Dacrydium_x_0.0':0.0750424931676736):0.089209637825669,'Dacrydium_nausoriense_0.0':0.1642521309933426):0.027902286728642145,'Dacrydium_nidulum_0.0':0.19215441772198474):0.14082351303572163,'Dacrydium_guillauminii_0.0':0.3329779307577064):0.405056132928101,'Dacrydium_lycopodioides_0.0':0.7380340636858074):0.3133352927528008):0.31509337388970904,(('Dacrydium_beccarii_0.0':0.13480150697643328,'Dacrydium_elatum_0.0':0.13480150697643328):0.7250151892624586,('Dacrydium_magnum_0.0':0.04896048138412236,'Dacrydium_xanthandrum_0.0':0.04896048138412236):0.8108562148547694):0.5066460340894254):1.6667164808624837,('Dacrydium_cupressinum_0.0':2.84,'Dacrydium_rhomboideum_2.84':0.0):0.19317921119080106):1.059512182638549,('Falcatifolium_eocenica_3.72':0.0,('Falcatifolium_falciforme_0.0':1.9002360885643026,('Falcatifolium_papuanum_0.0':1.6034859954407896,'Falcatifolium_taxoides_0.0':1.6034859954407896):0.29675009312351297):1.8197639114356976):0.3726913938293497):2.789021880845044):1.8079409364051129):3.6537024137881904):1.5777727403812243,('Pheroshaera_microfolius_2.84':0.9373376615845603,('Pherosphaera_fitzgeraldii_0.0':1.0460065971338182,'Pherosphaera_hookeriana_0.0':1.0460065971338182):2.731331064450742):10.14379170366436):1.3499504853348316,('Microcachrys_tetragona_0.0':4.252159802767926,'Microcacrhys_novaezelandia_2.84':1.4121598027679259):11.018920047815827):1.6102206574330076,'Saxegothaea_conspicua_0.0':16.88130050801676):2.417288913347374,(((('Halocarpus_bidwillii_0.0':0.8306508810262888,('Halocarpus_biformis_0.0':0.4650908747761007,'Halocarpus_kirkii_0.0':0.4650908747761007):0.3655600062501881):3.8765965456492406,'Halocarpus_highstedii_2.84':1.8672474266755295):11.51546511622368,(((('Lagarostrobos_franklinii_0.0':4.9260208348784715,'Lagarostrobos_marginatus_3.4':1.5260208348784716):5.89211799577008,('Manoao_colensoi_0.0':7.377671635062447,'Manoao_colensoi_fossil_3.5':3.8776716350624474):3.4404671955861046):3.580423915129522,'Parasitaxus_usta_0.0':14.398562745778074):1.1476497323114145,(((('Prumnopitys_andina_0.0':2.690232267284394,('Prumnopitys_montana_0.0':1.9842126285556996,'Prumnopitys_taxifolia_0.0':1.9842126285556996):0.7060196387286946):3.309767732715606,'Prumnopitys_ophiensis_6.0':0.0):3.0983759977400798,(('Prumnopitys_ferruginea_0.0':3.924392256450814,'Prumnopitys_ferruginoides_0.0':3.924392256450814):1.443670600446445,'Prumnopitys_ladei_0.0':5.368062856897259):3.7303131408428207):0.7603195338453652,('Sundacarpus_amarus_0.0':5.030188482372552,'Sundacarpus_anglica_4.86':0.17018848237255124):4.828507049212893):5.687516946504044):0.676500064809721):0.7326400408506011,(('Lepidothamnus_australis_12.0':0.23701042547827633,(('Lepidothamnus_fonkii_0.0':2.4666970330356333,'Lepidothamnus_intermedius_0.0':2.4666970330356333):1.3664594838902366,'Lepidothamnus_laxifolius_0.0':3.83315651692587):8.403853908552406):2.588907809013474,(('Phyllocladus_alpinus_0.0':0.9237058151945992,((('Phyllocladus_aspleniifolius_0.0':0.052243834945552424,'Phyllocladus_toatoa_0.0':0.052243834945552424):0.140554969499186,'Phyllocladus_trichomanoides_0.0':0.19279880444473843):0.5282394074685351,'Phyllocladus_hypophyllus_0.0':0.7210382119132736):0.2026676032813256):5.937130920587505,'Phyllocladus_annulatus_3.3':3.560836735782104):7.9650814987096465):2.1294343492580605):2.3432368376143238):6.903611537036415,'Podocarp_sp_Permian_25.5':0.7022009584005495):9.520148894006137,(((((((((('Agathis_alba_0.0':0.3026942188321768,'Agathis_palmerstonii_0.0':0.3026942188321768):0.18287669721643446,(('Agathis_atropurpurea_0.0':0.08938380787756144,'Agathis_philippinensis_0.0':0.08938380787756144):0.131811245669531,'Agathis_microstachya_0.0':0.22119505354709243):0.2643758625015188):0.4611456504871525,(('Agathis_macrophylla_0.0':0.41089081970544283,('Agathis_obtusa_0.0':0.041840184920723465,'Agathis_silbae_0.0':0.041840184920723465):0.3690506347847194):0.009134505072302068,'Agathis_vitiensis_0.0':0.4200253247777449):0.5266912417580188):0.07720538601040228,('Agathis_lanceolata_0.0':0.6869639820330075,('Agathis_montana_0.0':0.5857363132309633,('Agathis_moorei_0.0':0.5559886019390421,'Agathis_ovata_0.0':0.5559886019390421):0.02974771129192122):0.10122766880204415):0.33695797051315857):0.018346139304388,((('Agathis_borneensis_0.0':0.4500407270330341,('Agathis_dammara_0.0':0.08917903455257328,'Agathis_labillardierei_0.0':0.08917903455257328):0.36086169248046085):0.18381658814266166,'Agathis_endertii_0.0':0.6338573151756958):0.1941211313832254,'Agathis_lenticula_0.0':0.8279784465589212):0.21428964529163286):0.9657613414057431,'Agathis_australis_0.0':2.008029433256297):3.6148765966116896,'Agathis_vittata_5.5':0.12290602986798671):0.239015001080789,'Wollemia_nobilis_0.0':5.861921030948776):1.6899948740455697,((('Araucaria_angustifolia_0.0':0.39430602713541535,'Araucaria_araucana_0.0':0.39430602713541535):1.2880467956203223,('Araucaria_bidwillii_0.0':0.664820190435507,'Araucaria_hunsteinii_0.0':0.664820190435507):1.0175326323202305):3.122384607707066,(((((((('Araucaria_bernieri_0.0':0.12458159706437201,'Araucaria_subulata_0.0':0.12458159706437201):0.041530767942405164,'Araucaria_scopulorum_0.0':0.16611236500677717):0.0742263670171952,'Araucaria_schmidii_0.0':0.24033873202397238):0.13130994621060788,'Araucaria_humboldtensis_0.0':0.37164867823458025):0.08520004406775022,('Araucaria_laubenfelsii_0.0':0.17042433099118232,'Araucaria_rulei_0.0':0.17042433099118232):0.28642439131114816):0.11743315813537941,(('Araucaria_columnaris_0.0':0.38519300431680503,'Araucaria_luxurians_0.0':0.38519300431680503):3.886060153052706E-4,'Araucaria_nemorosa_0.0':0.3855816103321103):0.1887002701055996):0.16964059640404172,(('Araucaria_biramulata_0.0':0.12566886761997662,'Araucaria_montana_0.0':0.12566886761997662):0.06957619471347093,'Araucaria_muelleri_0.0':0.19524506233344754):0.5486774145083041):0.9304232268323673,('Araucaria_cunninghamii_0.0':0.1747642045928879,'Araucaria_heterophylla_0.0':0.1747642045928879):1.499581499081231):3.1303917267886847):2.747178474531542):17.918757371261243,'Araucaria_sp_19.0':6.470673276255589):10.251676576151098):1.625540305253999);((('Abies_0.0':6.937418626712397,('Pseudolarix_0.0':6.65289227827159,'Tsuga_0.0':6.65289227827159):0.2845263484408065):3.054567644850117,'Pinus_0.0':9.991986271562514):26.547136163374663,((((((((('Acmopyle_florinii_5.7':2.4776043322068118,('Acmopyle_pancheri_0.0':3.007312768937805,'Acmopyle_sahniana_0.0':3.007312768937805):5.170291563269007):2.8252707713292313,((((((('Afrocarpus_dawei_0.0':0.0581142150231202,'Afrocarpus_usambarensis_0.0':0.0581142150231202):0.03578667606091608,'Afrocarpus_falcatus_0.0':0.09390089108403628):0.20573063370894928,('Afrocarpus_gracilior_0.0':0.10855113146095083,'Afrocarpus_mannii_0.0':0.10855113146095083):0.19108039333203472):4.714232271668232,((('Nageia_fleuryi_0.0':0.5629309628947243,(('Nageia_formosensis_0.0':0.0868030409671274,'Nageia_nagi_0.0':0.0868030409671274):0.010706779877865197,'Nageia_nankoensis_0.0':0.0975098208449926):0.46542114204973173):1.085441892104054,('Nageia_motleyi_0.0':1.2130865816757674,'Nageia_wallichiana_0.0':1.2130865816757674):0.43528627332301095):3.3516271450012214,'Nageia_hainanensis_5.0':0.0):0.013863796461217603):0.294255119629951,((('Retrophyllum_comptonii_0.0':1.086389370642226,'Retrophyllum_minus_0.0':1.086389370642226):2.346990100492384,('Retrophyllum_rospigliosii_0.0':1.649494243166866,'Retrophyllum_vitiense_0.0':1.649494243166866):1.7838852279677444):1.8449226222694057,'Retrophyllum_oxyphyllum_5.2':0.07830209340401595):0.029816822687152467):0.6161843701657963,((((('Podocarpus_acutifolius_0.0':2.3074407765373532,('Podocarpus_gnidioides_0.0':1.144222524805626,(('Podocarpus_hallii_0.0':0.031543246819318964,'Podocarpus_totara_0.0':0.031543246819318964):0.18541635778850868,('Podocarpus_lawrencei_0.0':0.11303950976010912,'Podocarpus_nivalis_0.0':0.11303950976010912):0.10392009484771852):0.9272629201977982):1.1632182517317273):0.249773919965258,((('Podocarpus_angustifolius_0.0':2.2386868271176157,(((((('Podocarpus_aristulatus_0.0':0.2148795991741227,('Podocarpus_ekmanii_0.0':0.06706756852049606,'Podocarpus_purdieanus_0.0':0.06706756852049606):0.14781203065362664):0.13631623087779743,'Podocarpus_urbanii_0.0':0.3511958300519201):0.2767201082238676,'Podocarpus_hispaniolensis_0.0':0.6279159382757877):0.013684417320007802,('Podocarpus_matudae_0.0':0.5904983086731593,'Podocarpus_trinitensis_0.0':0.5904983086731593):0.0511020469226362):0.222153529243042,((('Podocarpus_brasiliensis_0.0':0.5413690234701979,'Podocarpus_coriaceus_0.0':0.5413690234701979):0.0030144117134714987,'Podocarpus_guatemalensis_0.0':0.5443834351836694):0.06679693225300642,('Podocarpus_costaricensis_0.0':0.3212115064432834,'Podocarpus_sellowii_0.0':0.3212115064432834):0.2899688609933924):0.2525735174021617):1.312841523017817,('Podocarpus_celatus_0.0':0.023386465883318292,'Podocarpus_oleifolius_0.0':0.023386465883318292):2.153208941973336):0.06209141926096118):0.16261927837810175,(('Podocarpus_capuronii_0.0':0.24288372964669327,'Podocarpus_madagascariensis_0.0':0.24288372964669327):0.593317697989892,(('Podocarpus_elongatus_0.0':0.2485770866620151,('Podocarpus_latifolius_0.0':0.14465598206744495,'Podocarpus_milanjianus_0.0':0.14465598206744495):0.10392110459457016):0.33899792651346855,'Podocarpus_henkelii_0.0':0.5875750131754837):0.24862641446110156):1.5651046778591322):0.047779609339255735,((('Podocarpus_lambertii_0.0':0.14635916685935166,('Podocarpus_parlatorei_0.0':0.0477675909650243,'Podocarpus_sprucei_0.0':0.0477675909650243):0.09859157589432735):1.6012660762403583,'Podocarpus_nubigenus_0.0':1.74762524309971):0.5438136043661963,('Podocarpus_salignus_0.0':1.7661380841650467,'Podocarpus_smithii_0.0':1.7661380841650467):0.5253007633008595):0.15764686736906697):0.10812898166763807):1.162785303497389,'Podocarpus_witherdenensis_3.72':0.0):0.0029364831406764047,'Podocarpus_cunninghamii_0.0':3.7229364831406766):0.881939084380166,((((((('Podocarpus_affinis_0.0':0.33926485979362786,(('Podocarpus_cf_0.0':0.25410880964791405,('Podocarpus_chingianus_0.0':0.19764263831891793,'Podocarpus_pilgeri_0.0':0.19764263831891793):0.05646617132899612):0.0418976983680025,'Podocarpus_decipiens_0.0':0.29600650801591655):0.04325835177771131):0.5269056045896644,(('Podocarpus_bracteatus_0.0':0.1626872580325946,('Podocarpus_insularis_0.0':0.061555596140369304,'Podocarpus_pseudobracteatus_0.0':0.061555596140369304):0.10113166189222529):0.7025434351693876,('Podocarpus_degeneri_0.0':0.0019803531523919565,'Podocarpus_pallidus_0.0':0.0019803531523919565):0.8632503400495902):9.397711813100562E-4):0.03718809016259639,'Podocarpus_annamiensis_0.0':0.9033585545458886):0.2753750852564949,((((('Podocarpus_archboldii_0.0':0.2350559634263771,'Podocarpus_crassigemmis_0.0':0.2350559634263771):0.2391386634625209,'Podocarpus_ledermannii_0.0':0.474194626888898):0.02421551434112984,(('Podocarpus_brassii_0.0':0.4633998289356479,'Podocarpus_brevifolius_0.0':0.4633998289356479):0.009078801659132274,('Podocarpus_ramosii_0.0':0.25083511383332385,'Podocarpus_rubens_0.0':0.25083511383332385):0.22164351676145633):0.02593151063524768):0.035625324270964265,'Podocarpus_neriifolius_0.0':0.5340354655009921):0.5627137015740792,((('Podocarpus_costalis_0.0':0.1508984020548566,'Podocarpus_forrestii_0.0':0.1508984020548566):0.6062634654420234,(((('Podocarpus_deflexus_0.0':0.04360556597079342,'Podocarpus_subtropicalis_0.0':0.04360556597079342):0.26486465448763813,'Podocarpus_thailandensis_0.0':0.30847022045843153):0.032202791701055056,'Podocarpus_macrophyllus_0.0':0.3406730121594866):0.2919830339410992,(('Podocarpus_fasciculus_0.0':0.10187501092016257,'Podocarpus_nakaii_0.0':0.10187501092016257):0.08181699503785858,'Podocarpus_gibbsiae_0.0':0.18369200595802115):0.44896404014256464):0.12450582139629418):0.22483773855812084,('Podocarpus_salomonensis_0.0':0.8358019443660714,('Podocarpus_spathoides_0.0':0.4743817123132857,'Podocarpus_teysmannii_0.0':0.4743817123132857):0.3614202320527857):0.14619766168892945):0.1147495610200705):0.08198447272731224):0.20866276949540596,'Podocarpus_dispermus_0.0':1.3873964092977895):0.22384640156103774,(((((('Podocarpus_beecherae_0.0':0.165774426477569,'Podocarpus_sylvestris_0.0':0.165774426477569):0.29195766599763073,'Podocarpus_novae-caledoniae_0.0':0.45773209247519975):0.16321262980964757,'Podocarpus_polyspermus_0.0':0.6209447222848473):0.015852241756377783,'Podocarpus_longifoliolatus_0.0':0.6367969640412251):0.12030585936217697,'Podocarpus_grayae_0.0':0.7571028234034021):0.39790595984778454,((('Podocarpus_decumbens_0.0':0.636787549551028,('Podocarpus_elatus_0.0':0.1886260411377519,'Podocarpus_polystachyus_0.0':0.1886260411377519):0.4481615084132761):0.08656182995055095,'Podocarpus_rumphii_0.0':0.723349379501579):0.187746324703432,'Podocarpus_lucienii_0.0':0.911095704205011):0.24391307904617565):0.45623402760764065):0.01946203346773312,('Podocarpus_drouynianus_0.0':1.2544511875652622,'Podocarpus_spinulosus_0.0':1.2544511875652622):0.3762536567612982):2.974170723194282):1.3194277187361223):2.6929613664055303,(((((('Dacrycarpus_cinctus_0.0':0.18817730468646207,('Dacrycarpus_compactus_0.0':0.15883725483480213,'Dacrycarpus_expansus_0.0':0.15883725483480213):0.029340049851659944):0.39677156293863736,('Dacrycarpus_imbricatus_0.0':0.4415313582781021,'Dacrycarpus_kinabaluensis_0.0':0.4415313582781021):0.14341750934699737):0.506293441977273,'Dacrycarpus_dacrydioides_0.0':1.0912423096023725):0.04304563999094024,'Dacrycarpus_vieillardii_0.0':1.1342879495933127):4.979589292486355,'Dacrycarpus_puertae_6.0':0.11387724207966787):0.009666532109372739,(((((('Dacrydium_araucarioides_0.0':0.5572018137669762,('Dacrydium_guillauminii_0.0':0.0869700681114707,'Dacrydium_nidulum_0.0':0.0869700681114707):0.4702317456555055):0.15824051279494689,(('Dacrydium_balansae_0.0':0.17221732451355373,('Dacrydium_lycopodioides_0.0':0.06788296915589871,'Dacrydium_x_0.0':0.06788296915589871):0.10433435535765502):0.4108784928021457,'Dacrydium_nausoriense_0.0':0.5830958173156995):0.1323465092462236):1.0073628507670231,(('Dacrydium_beccarii_0.0':0.2107217356678701,'Dacrydium_elatum_0.0':0.2107217356678701):0.7616002457454502,('Dacrydium_magnum_0.0':0.20343173352857116,'Dacrydium_xanthandrum_0.0':0.20343173352857116):0.7688902478847491):0.7504831959156258):0.6953961450269202,'Dacrydium_cupressinum_0.0':2.4182013223558663):0.4217986776441336,'Dacrydium_rhomboideum_2.84':0.0):1.2115528468128183,('Falcatifolium_eocenica_3.72':0.0,(('Falcatifolium_falciforme_0.0':2.211949281627759,'Falcatifolium_taxoides_0.0':2.211949281627759):0.21802808526699602,'Falcatifolium_papuanum_0.0':2.429977366894755):1.2900226331052451):0.33155284681281794):2.0719909273762225):2.4937208784734546):2.385610450873548):1.3132307239705288,('Pheroshaera_microfolius_2.84':0.032299005337214304,('Pherosphaera_fitzgeraldii_0.0':1.7221135631163513,'Pherosphaera_hookeriana_0.0':1.7221135631163513):1.1501854422208628):9.443806822169357):1.1351633057563308,('Microcachrys_tetragona_0.0':4.269023845429123,'Microcacrhys_novaezelandia_2.84':1.429023845429123):9.18224528783378):2.1816395297088995,'Saxegothaea_conspicua_0.0':15.632908662971802):2.880011136526596,((((('Halocarpus_bidwillii_0.0':0.26146325888585087,'Halocarpus_biformis_0.0':0.26146325888585087):0.2190743897817808,'Halocarpus_kirkii_0.0':0.48053764866763166):2.908939057554129,'Halocarpus_highstedii_2.84':0.5494767062217609):12.068638336633043,(((('Lagarostrobos_franklinii_0.0':3.4,'Lagarostrobos_marginatus_3.4':0.0):7.077672168974228,('Manoao_colensoi_0.0':4.265985570376341,'Manoao_colensoi_fossil_3.5':0.7659855703763414):6.211686598597887):3.398807282451365,'Parasitaxus_usta_0.0':13.876479451425594):1.3041624014514586,(((('Prumnopitys_andina_0.0':1.4096988391923715,'Prumnopitys_taxifolia_0.0':1.4096988391923715):0.2473967687940728,'Prumnopitys_montana_0.0':1.6570956079864443):6.790988767786993,((('Prumnopitys_ferruginea_0.0':2.3524499316306233,'Prumnopitys_ferruginoides_0.0':2.3524499316306233):2.900947188062905,'Prumnopitys_ladei_0.0':5.2533971196935285):0.7466028803064715,'Prumnopitys_ophiensis_6.0':0.0):2.448084375773437):0.48171523189015275,('Sundacarpus_amarus_0.0':4.86,'Sundacarpus_anglica_4.86':0.0):4.069799607663589):6.250842245213462):0.2774731899777514):0.8091681159833932,(('Lepidothamnus_australis_12.0':0.9095985833377025,('Lepidothamnus_fonkii_0.0':3.3550949712090823,('Lepidothamnus_intermedius_0.0':1.8913838686691944,'Lepidothamnus_laxifolius_0.0':1.8913838686691944):1.463711102539888):9.55450361212862):0.9113772558748554,((('Phyllocladus_alpinus_0.0':0.16468106928558543,'Phyllocladus_trichomanoides_0.0':0.16468106928558543):0.5867158403824506,(('Phyllocladus_aspleniifolius_0.0':0.0322145051812516,'Phyllocladus_toatoa_0.0':0.0322145051812516):0.2848552230403957,'Phyllocladus_hypophyllus_0.0':0.31706972822164725):0.4343271814463888):6.453586687125097,'Phyllocladus_annulatus_3.3':3.904983596793133):6.615992242419425):2.446307319625639):2.2456366406602015):8.354051765342888,'Podocarp_sp_Permian_25.5':1.3669715648412861):6.420656129681731,(((((((((('Agathis_alba_0.0':0.3028517101678257,'Agathis_palmerstonii_0.0':0.3028517101678257):0.16087083875547875,('Agathis_atropurpurea_0.0':0.025125114629168367,'Agathis_microstachya_0.0':0.025125114629168367):0.43859743429413606):0.02900804447423011,'Agathis_philippinensis_0.0':0.49273059339753456):0.5773197889307129,('Agathis_lanceolata_0.0':0.6549145222186284,(('Agathis_montana_0.0':0.5038103880235804,'Agathis_ovata_0.0':0.5038103880235804):0.09417412324742702,'Agathis_moorei_0.0':0.5979845112710074):0.05693001094762107):0.415135860109619):0.027782561342575507,(('Agathis_borneensis_0.0':0.541241574545827,(('Agathis_dammara_0.0':0.23166273217264247,'Agathis_labillardierei_0.0':0.23166273217264247):0.18504714780946205,('Agathis_endertii_0.0':0.28807622220984686,'Agathis_lenticula_0.0':0.28807622220984686):0.12863365777225766):0.12453169456372248):0.4621970607229635,('Agathis_macrophylla_0.0':0.46086838731786584,(('Agathis_obtusa_0.0':0.05579807998510929,'Agathis_silbae_0.0':0.05579807998510929):0.40391204021214744,'Agathis_vitiensis_0.0':0.4597101201972567):0.0011582671206091244):0.5425702479509247):0.09439430840203245):1.7782922954895797,'Agathis_australis_0.0':2.8761252391604026):2.6238747608395974,'Agathis_vittata_5.5':0.0):0.0267360852536509,'Wollemia_nobilis_0.0':5.526736085253651):1.0402082687208,((('Araucaria_angustifolia_0.0':0.4580580735707924,'Araucaria_araucana_0.0':0.4580580735707924):0.9624249479693587,('Araucaria_bidwillii_0.0':0.7255070965141925,'Araucaria_hunsteinii_0.0':0.7255070965141925):0.6949759250259586):2.838692310909275,(((((('Araucaria_bernieri_0.0':0.23895221113862586,'Araucaria_subulata_0.0':0.23895221113862586):0.01339571144926277,'Araucaria_schmidii_0.0':0.25234792258788863):0.036364700472031386,'Araucaria_humboldtensis_0.0':0.28871262305992):0.17733862987361265,(((('Araucaria_biramulata_0.0':0.03751794406837378,'Araucaria_scopulorum_0.0':0.03751794406837378):0.006492670103642642,'Araucaria_montana_0.0':0.044010614172016425):0.03800845758482987,'Araucaria_muelleri_0.0':0.08201907175684629):0.36191877304321407,('Araucaria_columnaris_0.0':0.22402437967652222,('Araucaria_luxurians_0.0':0.16689568186228612,'Araucaria_nemorosa_0.0':0.16689568186228612):0.0571286978142361):0.21991346512353815):0.02211340813347229):0.026904008662796852,('Araucaria_laubenfelsii_0.0':0.2261640010235415,'Araucaria_rulei_0.0':0.2261640010235415):0.266791260572788):0.7573595693433586,('Araucaria_cunninghamii_0.0':0.3398159128947426,'Araucaria_heterophylla_0.0':0.3398159128947426):0.9104989180449454):3.008860501509738):2.307769021525025):17.005708803855022,'Araucaria_sp_19.0':4.572653157829475):9.714974536693543):2.885437965027414,(((((('Amentotaxus_0.0':6.071035724597376,'Torreya_0.0':6.071035724597376):7.6970119400097285,'Cephalotaxus_0.0':13.768047664607105):0.7642998655631512,'Austrotaxus_0.0':14.532347530170256):3.5625162689646572,'Austrohamia_minuta_16.0':2.094863799134913):3.5323179148587904,(('Athrotaxis_0.0':12.445177944039827,('Juniperus_0.0':6.836257388915902,'Thuja_0.0':6.836257388915902):5.608920555123925):0.703485587480472,'Taiwania_0.0':13.148663531520299):8.478518182473405):12.034893101650287,'Sciadopitys_0.0':33.66207481564399):2.5109908439064412):0.3660567753867454);(((('Abies_0.0':6.297114559317478,('Pseudolarix_0.0':5.642053662785878,'Tsuga_0.0':5.642053662785878):0.6550608965315998):4.161392195974825,'Pinus_0.0':10.458506755292303):25.15950958822068,(((((('Amentotaxus_0.0':4.506473909216527,'Torreya_0.0':4.506473909216527):6.4035477345775975,'Cephalotaxus_0.0':10.910021643794124):3.633682808982387,'Austrotaxus_0.0':14.543704452776511):1.549429284142347,'Austrohamia_minuta_16.0':0.09313373691885829):4.413412497366359,(('Athrotaxis_0.0':12.598031304735647,('Juniperus_0.0':7.116771535086423,'Thuja_0.0':7.116771535086423):5.481259769649224):1.1890078520006941,'Taiwania_0.0':13.787039156736341):6.719507077548876):11.106212666085113,'Sciadopitys_0.0':31.61275890037033):4.0052574431426535):0.7183127004474414,(((((((('Acmopyle_florinii_5.7':3.3178308962159653,('Acmopyle_pancheri_0.0':3.2416014804047513,'Acmopyle_sahniana_0.0':3.2416014804047513):5.776229415811214):2.010722796623414,((((((('Afrocarpus_dawei_0.0':0.02073230643479151,'Afrocarpus_usambarensis_0.0':0.02073230643479151):0.16826234645993074,'Afrocarpus_falcatus_0.0':0.18899465289472225):0.22924161154721026,('Afrocarpus_gracilior_0.0':0.301356233326954,'Afrocarpus_mannii_0.0':0.301356233326954):0.11688003111497852):4.597458215033313,((('Nageia_fleuryi_0.0':0.89783126276147,(('Nageia_formosensis_0.0':0.09159984303399021,'Nageia_nankoensis_0.0':0.09159984303399021):0.35211134700986857,'Nageia_nagi_0.0':0.4437111900438588):0.4541200727176112):0.9676696843865173,('Nageia_motleyi_0.0':1.303700347606596,'Nageia_wallichiana_0.0':1.303700347606596):0.5618005995413913):3.1344990528520125,'Nageia_hainanensis_5.0':0.0):0.015694479475246048):0.5145155688871093,(((('Retrophyllum_comptonii_0.0':1.6920175156425135,'Retrophyllum_minus_0.0':1.6920175156425135):0.4784290005612748,'Retrophyllum_rospigliosii_0.0':2.1704465162037883):0.8482132449003275,'Retrophyllum_vitiense_0.0':3.0186597611041157):2.446550451532112,'Retrophyllum_oxyphyllum_5.2':0.26521021263622746):0.06499983572612766):0.9631241596872853,((((('Podocarpus_acutifolius_0.0':2.5530620821411087,('Podocarpus_gnidioides_0.0':0.9858878663257145,((('Podocarpus_hallii_0.0':0.09735257050018077,'Podocarpus_totara_0.0':0.09735257050018077):0.1296647617795459,'Podocarpus_nivalis_0.0':0.22701733227972665):0.19538875266515415,'Podocarpus_lawrencei_0.0':0.4224060849448808):0.5634817813808337):1.5671742158153943):0.5364610395647462,(((('Podocarpus_angustifolius_0.0':1.5147313415457249,(((((('Podocarpus_aristulatus_0.0':0.1413351850785051,'Podocarpus_purdieanus_0.0':0.1413351850785051):0.07669866653340968,'Podocarpus_ekmanii_0.0':0.21803385161191477):0.25668243546366776,'Podocarpus_urbanii_0.0':0.4747162870755825):0.08311522637715413,('Podocarpus_matudae_0.0':0.49511361830521927,'Podocarpus_trinitensis_0.0':0.49511361830521927):0.06271789514751736):0.05524527451763195,(((('Podocarpus_brasiliensis_0.0':0.22912147666668758,'Podocarpus_guatemalensis_0.0':0.22912147666668758):0.11188482074457518,'Podocarpus_coriaceus_0.0':0.34100629741126276):0.15113745660807387,('Podocarpus_costaricensis_0.0':0.35845120145239895,'Podocarpus_sellowii_0.0':0.35845120145239895):0.13369255256693768):0.10741789215434272,'Podocarpus_hispaniolensis_0.0':0.5995616461736794):0.013515141796689223):0.7823862224572252,('Podocarpus_celatus_0.0':0.07612618891477628,'Podocarpus_oleifolius_0.0':0.07612618891477628):1.3193368215128176):0.11926833111813107):0.6316379417921718,(('Podocarpus_capuronii_0.0':0.5912023595940761,'Podocarpus_madagascariensis_0.0':0.5912023595940761):0.4942475839227398,(('Podocarpus_elongatus_0.0':0.41691844141360906,('Podocarpus_latifolius_0.0':0.3954062735632267,'Podocarpus_milanjianus_0.0':0.3954062735632267):0.021512167850382347):0.4008031800975203,'Podocarpus_henkelii_0.0':0.8177216215111294):0.2677283220056865):1.0609193398210808):0.06406424438256852,('Podocarpus_salignus_0.0':1.3893903526444682,'Podocarpus_smithii_0.0':1.3893903526444682):0.821043175075997):0.16062803332513909,((('Podocarpus_lambertii_0.0':0.1821897258561908,'Podocarpus_parlatorei_0.0':0.1821897258561908):0.07585611320212038,'Podocarpus_sprucei_0.0':0.2580458390583112):1.9719467013740586,'Podocarpus_nubigenus_0.0':2.2299925404323697):0.14106902061323456):0.7184615606602507):0.6304768782941452,'Podocarpus_witherdenensis_3.72':0.0):0.0018954195160696408,'Podocarpus_cunninghamii_0.0':3.72189541951607):0.8104664907103878,((((((('Podocarpus_affinis_0.0':0.34717204751777264,(('Podocarpus_decipiens_0.0':0.09032280735706785,'Podocarpus_pallidus_0.0':0.09032280735706785):0.1168716303993794,'Podocarpus_pilgeri_0.0':0.20719443775644725):0.1399776097613254):0.2641112319562505,'Podocarpus_chingianus_0.0':0.6112832794740232):0.2978833782679978,'Podocarpus_annamiensis_0.0':0.909166657742021):0.01649336761828879,(((((('Podocarpus_archboldii_0.0':0.06748930268608326,'Podocarpus_ledermannii_0.0':0.06748930268608326):0.10796935813325319,'Podocarpus_brevifolius_0.0':0.17545866081933645):0.3573995184542441,('Podocarpus_brassii_0.0':0.4994187790210496,('Podocarpus_crassigemmis_0.0':0.4481300103672405,('Podocarpus_ramosii_0.0':0.14542755363305482,'Podocarpus_rubens_0.0':0.14542755363305482):0.30270245673418567):0.0512887686538091):0.033439400252531004):0.09199756246231006,'Podocarpus_neriifolius_0.0':0.6248557417358906):0.19850485900331982,((('Podocarpus_bracteatus_0.0':0.012750189384031246,'Podocarpus_pseudobracteatus_0.0':0.012750189384031246):0.01444449590858947,'Podocarpus_insularis_0.0':0.027194685292620716):0.30359692156831897,('Podocarpus_cf_0.0':0.13435339359394677,'Podocarpus_degeneri_0.0':0.13435339359394677):0.1964382132669929):0.4925689938782708):0.031116415351075677,((('Podocarpus_costalis_0.0':0.42209901819374324,'Podocarpus_nakaii_0.0':0.42209901819374324):0.21653390946396683,(('Podocarpus_fasciculus_0.0':0.056870319070454235,'Podocarpus_forrestii_0.0':0.056870319070454235):0.1191907615224434,'Podocarpus_gibbsiae_0.0':0.17606108059289763):0.46257184706481247):0.15403583918894237,(((('Podocarpus_deflexus_0.0':0.2189617662114302,'Podocarpus_macrophyllus_0.0':0.2189617662114302):0.13121531644753265,'Podocarpus_thailandensis_0.0':0.35017708265896286):0.07519581113993606,'Podocarpus_subtropicalis_0.0':0.4253728937988989):0.25080552537281103,('Podocarpus_salomonensis_0.0':0.4965811449996352,('Podocarpus_spathoides_0.0':0.3647128422559127,'Podocarpus_teysmannii_0.0':0.3647128422559127):0.13186830274372247):0.17959727417207477):0.11649034767494248):0.061808249243633706):0.07118300927002363):0.14559669728970337,'Podocarpus_dispermus_0.0':1.0712567226500131):0.1202298516661473,((((('Podocarpus_beecherae_0.0':0.18061646436959763,('Podocarpus_novae-caledoniae_0.0':0.04466225883481705,'Podocarpus_sylvestris_0.0':0.04466225883481705):0.13595420553478058):0.36629182355540735,'Podocarpus_polyspermus_0.0':0.546908287925005):0.03290132333459339,'Podocarpus_longifoliolatus_0.0':0.5798096112595984):0.0014255751705717357,('Podocarpus_decumbens_0.0':0.26900887481282004,'Podocarpus_grayae_0.0':0.26900887481282004):0.3122263116173501):0.5519055099366164,((('Podocarpus_elatus_0.0':0.10785679236170659,'Podocarpus_polystachyus_0.0':0.10785679236170659):0.3177661222312765,'Podocarpus_rumphii_0.0':0.42562291459298307):0.5261556660791605,'Podocarpus_lucienii_0.0':0.9517785806721436):0.1813621156946429):0.05834587794937396):0.07261175178926216,('Podocarpus_drouynianus_0.0':0.9623360752723041,'Podocarpus_spinulosus_0.0':0.9623360752723041):0.3017622508331185):3.2682635841210352):1.960972297823183):2.3253658211956143,(((((('Dacrycarpus_cinctus_0.0':0.30754616548280245,('Dacrycarpus_compactus_0.0':0.08545316555959112,'Dacrycarpus_expansus_0.0':0.08545316555959112):0.22209299992321133):0.18687106563798306,('Dacrycarpus_imbricatus_0.0':0.28657698666564996,'Dacrycarpus_kinabaluensis_0.0':0.28657698666564996):0.20784024445513555):0.5005816433772573,'Dacrycarpus_vieillardii_0.0':0.9949988744980428):0.3063531548323698,'Dacrycarpus_dacrydioides_0.0':1.3013520293304126):4.698647970669588,'Dacrycarpus_puertae_6.0':0.0):1.0369232318030646,(((('Dacrydium_araucarioides_0.0':1.8319759501025952,(((((('Dacrydium_balansae_0.0':0.1333691573825428,'Dacrydium_nidulum_0.0':0.1333691573825428):0.14816349784998323,'Dacrydium_x_0.0':0.281532655232526):0.03433023724445794,'Dacrydium_nausoriense_0.0':0.31586289247698396):0.17484604371011508,'Dacrydium_guillauminii_0.0':0.49070893618709904):0.04949495763088002,'Dacrydium_lycopodioides_0.0':0.5402038938179791):0.8266540180724685,(('Dacrydium_beccarii_0.0':0.04732867515448182,'Dacrydium_elatum_0.0':0.04732867515448182):0.6903228991329021,('Dacrydium_magnum_0.0':0.12325513228601262,'Dacrydium_xanthandrum_0.0':0.12325513228601262):0.6143964420013713):0.6292063376030637):0.4651180382121476):1.0080240498974047,'Dacrydium_rhomboideum_2.84':0.0):0.18110105553519995,'Dacrydium_cupressinum_0.0':3.0211010555352):2.1411855929179606,('Falcatifolium_eocenica_3.72':0.37545466929198,(('Falcatifolium_falciforme_0.0':2.262763942419339,'Falcatifolium_papuanum_0.0':2.262763942419339):0.30946371310741094,'Falcatifolium_taxoides_0.0':2.57222765552675):1.5232270137652302):1.0668319791611802):1.8746365833499041):1.7817767974421903):2.2098536635941244):1.9797223241844613,('Pheroshaera_microfolius_2.84':1.6278762713233519,('Pherosphaera_fitzgeraldii_0.0':2.269489438640215,'Pherosphaera_hookeriana_0.0':2.269489438640215):2.198386832683137):8.540399745700489):1.7207764612180618,('Microcachrys_tetragona_0.0':2.84,'Microcacrhys_novaezelandia_2.84':0.0):11.889052478241902):2.291462347231535,'Saxegothaea_conspicua_0.0':17.020514825473438):2.1129226357412243,((((('Halocarpus_bidwillii_0.0':0.46127718912204735,'Halocarpus_kirkii_0.0':0.46127718912204735):0.6825831494743375,'Halocarpus_biformis_0.0':1.1438603385963848):6.721620983345751,'Halocarpus_highstedii_2.84':5.025481321942136):8.781191750232415,(((('Lagarostrobos_franklinii_0.0':3.4,'Lagarostrobos_marginatus_3.4':0.0):7.3033229581380255,('Manoao_colensoi_0.0':6.853124948176723,'Manoao_colensoi_fossil_3.5':3.353124948176723):3.8501980099613027):3.304503086944246,'Parasitaxus_usta_0.0':14.007826045082272):1.2272607273170522,((((('Prumnopitys_andina_0.0':1.692254490324556,'Prumnopitys_taxifolia_0.0':1.692254490324556):0.11579038510795092,'Prumnopitys_montana_0.0':1.808044875432507):6.344989955020453,'Prumnopitys_ophiensis_6.0':2.1530348304529596):0.6482769931591861,(('Prumnopitys_ferruginea_0.0':2.9695753887034257,'Prumnopitys_ferruginoides_0.0':2.9695753887034257):2.0255026190739915,'Prumnopitys_ladei_0.0':4.995078007777417):3.8062338158347284):0.8614257778103855,('Sundacarpus_amarus_0.0':4.86,'Sundacarpus_anglica_4.86':0.0):4.802737601422531):5.572349170976793):1.4115862997752266):0.12529698826267577,(('Lepidothamnus_australis_12.0':0.5943434689823626,(('Lepidothamnus_fonkii_0.0':2.542276332533499,'Lepidothamnus_intermedius_0.0':2.542276332533499):0.4718911129487249,'Lepidothamnus_laxifolius_0.0':3.014167445482224):9.580176023500139):1.5078815883348717,((('Phyllocladus_alpinus_0.0':0.3131228065257213,'Phyllocladus_hypophyllus_0.0':0.3131228065257213):0.7700435812145094,(('Phyllocladus_aspleniifolius_0.0':0.011140787318896886,'Phyllocladus_toatoa_0.0':0.011140787318896886):0.13897717173323682,'Phyllocladus_trichomanoides_0.0':0.1501179590521337):0.9330484286880969):2.9906753445391345,'Phyllocladus_annulatus_3.3':0.7738417322793651):10.028383325037868):2.669745003119992):2.3614674007774354):12.0946313732762,'Podocarp_sp_Permian_25.5':5.728068834490863):3.456621424042261,((((((((('Agathis_alba_0.0':0.05925883379619054,'Agathis_palmerstonii_0.0':0.05925883379619054):0.23205175338240694,('Agathis_atropurpurea_0.0':0.11623177280895733,'Agathis_microstachya_0.0':0.11623177280895733):0.17507881436964015):0.8779331591112474,('Agathis_lanceolata_0.0':0.7561670375502766,(('Agathis_montana_0.0':0.70221118534434,'Agathis_moorei_0.0':0.70221118534434):0.0025304773551926285,'Agathis_ovata_0.0':0.7047416626995326):0.05142537485074394):0.41307670873956825):0.05427895977604069,((((('Agathis_borneensis_0.0':0.32134706234516824,'Agathis_endertii_0.0':0.32134706234516824):0.3043417985731344,('Agathis_dammara_0.0':0.10476072111179924,'Agathis_labillardierei_0.0':0.10476072111179924):0.5209281398065034):0.08017205168122254,'Agathis_lenticula_0.0':0.7058609125995252):0.22737494101204836,'Agathis_philippinensis_0.0':0.9332358536115736):0.10046629749819236,(('Agathis_macrophylla_0.0':0.27636056321824937,'Agathis_vitiensis_0.0':0.27636056321824937):0.04951542963879213,('Agathis_obtusa_0.0':0.004238939022218524,'Agathis_silbae_0.0':0.004238939022218524):0.321637053834823):0.7078261582527244):0.1898205549561196):1.8253014668217757,'Agathis_australis_0.0':3.0488241728876613):2.4511758271123387,'Agathis_vittata_5.5':0.0):0.5564325921571553,'Wollemia_nobilis_0.0':6.056432592157155):1.4839943406564542,((('Araucaria_angustifolia_0.0':0.49251817377983437,'Araucaria_araucana_0.0':0.49251817377983437):1.3859991434676229,('Araucaria_bidwillii_0.0':0.7357281193916645,'Araucaria_hunsteinii_0.0':0.7357281193916645):1.1427891978557927):3.055768929415744,((((((('Araucaria_bernieri_0.0':0.1684271989595349,'Araucaria_subulata_0.0':0.1684271989595349):0.13973502407374122,('Araucaria_schmidii_0.0':0.1564122274158554,'Araucaria_scopulorum_0.0':0.1564122274158554):0.15174999561742072):0.050326163580894145,('Araucaria_laubenfelsii_0.0':0.08007185873151892,'Araucaria_rulei_0.0':0.08007185873151892):0.27841652788265137):0.08410403960124968,'Araucaria_humboldtensis_0.0':0.44259242621541994):0.045248943714009005,(('Araucaria_biramulata_0.0':0.20224774518533808,'Araucaria_montana_0.0':0.20224774518533808):0.10693804576115104,'Araucaria_muelleri_0.0':0.3091857909464891):0.17865557898293982):0.11469009960574927,('Araucaria_columnaris_0.0':0.2777449588324545,('Araucaria_luxurians_0.0':0.017726268478597786,'Araucaria_nemorosa_0.0':0.017726268478597786):0.2600186903538567):0.32478651070272374):0.8848216411760874,('Araucaria_cunninghamii_0.0':0.13056596140395568,'Araucaria_heterophylla_0.0':0.13056596140395568):1.35678714930731):3.4469331359519355):2.6061406861504084):15.708639080699086,'Araucaria_sp_19.0':4.249066013512696):11.435624245020428):1.651638785427302);(((('Abies_0.0':6.502073903836585,('Pseudolarix_0.0':5.914779305615139,'Tsuga_0.0':5.914779305615139):0.5872945982214466):4.636930199576037,'Pinus_0.0':11.139004103412622):25.415890259647192,((((('Amentotaxus_0.0':5.380976593401332,'Torreya_0.0':5.380976593401332):6.869691824212733,'Cephalotaxus_0.0':12.250668417614065):1.8176010235631122,'Austrotaxus_0.0':14.068269441177177):6.586023319589115,((('Athrotaxis_0.0':12.380940801299646,('Juniperus_0.0':6.631465637729903,'Thuja_0.0':6.631465637729903):5.749475163569743):1.2427067872077746,'Taiwania_0.0':13.62364758850742):4.679025285752232,'Austrohamia_minuta_16.0':2.3026728742596525):2.35161988650664):10.231315162497125,'Sciadopitys_0.0':30.885607923263418):5.669286439796398):0.4875612623055474,(((((((('Acmopyle_florinii_5.7':0.8050745140239624,('Acmopyle_pancheri_0.0':2.6021674095280787,'Acmopyle_sahniana_0.0':2.6021674095280787):3.902907104495884):4.8329548870235906,((((((('Afrocarpus_dawei_0.0':0.05367253305072325,'Afrocarpus_falcatus_0.0':0.05367253305072325):0.1389901709539445,'Afrocarpus_usambarensis_0.0':0.19266270400466776):0.27125176206716384,('Afrocarpus_gracilior_0.0':0.21971586805984442,'Afrocarpus_mannii_0.0':0.21971586805984442):0.24419859801198715):4.554189837005323,(((('Nageia_fleuryi_0.0':0.46343396990077496,(('Nageia_formosensis_0.0':0.08367783549158611,'Nageia_nankoensis_0.0':0.08367783549158611):0.12571438211370106,'Nageia_nagi_0.0':0.20939221760528717):0.25404175229548775):0.438784259440072,'Nageia_motleyi_0.0':0.9022182293408469):0.9338836218458602,'Nageia_wallichiana_0.0':1.836101851186707):3.163898148813293,'Nageia_hainanensis_5.0':0.0):0.018104303077154604):0.5017283019437766,(((('Retrophyllum_comptonii_0.0':1.3398567663606726,'Retrophyllum_minus_0.0':1.3398567663606726):0.8882437740902718,'Retrophyllum_rospigliosii_0.0':2.2281005404509444):0.6954384293705087,'Retrophyllum_vitiense_0.0':2.923538969821453):2.5020854759082622,'Retrophyllum_oxyphyllum_5.2':0.22562444572971518):0.09420815929121584):0.7603417684267564,(((('Podocarpus_acutifolius_0.0':3.0788264116381576,(((('Podocarpus_angustifolius_0.0':1.655595612009999,(((((('Podocarpus_aristulatus_0.0':0.05458088130541849,'Podocarpus_ekmanii_0.0':0.05458088130541849):0.34439324304846164,'Podocarpus_purdieanus_0.0':0.39897412435388013):0.0740411325460717,'Podocarpus_urbanii_0.0':0.47301525689995183):0.18471861819918667,((('Podocarpus_brasiliensis_0.0':0.18503963706897214,'Podocarpus_guatemalensis_0.0':0.18503963706897214):0.09723916800927784,'Podocarpus_coriaceus_0.0':0.28227880507825):0.19243488512728107,('Podocarpus_costaricensis_0.0':0.18897742219572197,'Podocarpus_sellowii_0.0':0.18897742219572197):0.2857362680098091):0.18302018489360744):0.03780320710229734,('Podocarpus_hispaniolensis_0.0':0.610411909829081,('Podocarpus_matudae_0.0':0.2949977342062281,'Podocarpus_trinitensis_0.0':0.2949977342062281):0.3154141756228529):0.08512517237235484):0.7714147728222897,('Podocarpus_celatus_0.0':0.2956667134219932,'Podocarpus_oleifolius_0.0':0.2956667134219932):1.1712851416017322):0.18864375698627356):0.2549879147413596,(('Podocarpus_capuronii_0.0':0.9166211705223385,'Podocarpus_madagascariensis_0.0':0.9166211705223385):0.18755804015470556,(('Podocarpus_elongatus_0.0':0.9213681526284969,('Podocarpus_latifolius_0.0':0.5801167236663436,'Podocarpus_milanjianus_0.0':0.5801167236663436):0.3412514289621533):0.09621306041469269,'Podocarpus_henkelii_0.0':1.0175812130431896):0.08659799763385445):0.8064043160743146):0.05562009945321922,(((('Podocarpus_lambertii_0.0':0.2884974553228972,'Podocarpus_sprucei_0.0':0.2884974553228972):0.11709939155523308,'Podocarpus_parlatorei_0.0':0.4055968468781303):1.1903918771365407,'Podocarpus_nubigenus_0.0':1.595988724014671):0.2941446226554931,('Podocarpus_salignus_0.0':1.4101853571528624,'Podocarpus_smithii_0.0':1.4101853571528624):0.4799479895173018):0.0760702795344137):0.3594789546329775,('Podocarpus_gnidioides_0.0':1.1198160143564098,((('Podocarpus_hallii_0.0':0.15597067968262865,'Podocarpus_totara_0.0':0.15597067968262865):0.029140628180328865,'Podocarpus_nivalis_0.0':0.1851113078629575):0.43101277321190223,'Podocarpus_lawrencei_0.0':0.6161240810748597):0.50369193328155):1.2058665664811457):0.7531438308006022):0.6411735883618426,'Podocarpus_witherdenensis_3.72':0.0):0.06964156687839251,'Podocarpus_cunninghamii_0.0':3.7896415668783927):0.8343927304632279,((((('Podocarpus_affinis_0.0':0.022520679457860588,'Podocarpus_chingianus_0.0':0.022520679457860588):0.86459268772605,(('Podocarpus_annamiensis_0.0':0.7413399203337472,(((((('Podocarpus_archboldii_0.0':0.31276530192968244,'Podocarpus_neriifolius_0.0':0.31276530192968244):0.025421411528563698,'Podocarpus_brevifolius_0.0':0.33818671345824614):0.08595527810984094,('Podocarpus_brassii_0.0':0.35942154009952104,('Podocarpus_ramosii_0.0':0.20677341488093479,'Podocarpus_rubens_0.0':0.20677341488093479):0.15264812521858626):0.06472045146856603):0.005717842054030142,('Podocarpus_crassigemmis_0.0':0.3252380120641853,'Podocarpus_ledermannii_0.0':0.3252380120641853):0.10462182155793193):0.17342392562975129,(('Podocarpus_decipiens_0.0':0.01603956500875968,'Podocarpus_degeneri_0.0':0.01603956500875968):0.349870639443531,'Podocarpus_pallidus_0.0':0.36591020445229067):0.23737355479957783):0.05391175953921368,(('Podocarpus_bracteatus_0.0':0.0027781419336769305,'Podocarpus_insularis_0.0':0.0027781419336769305):0.07989221044152674,'Podocarpus_pseudobracteatus_0.0':0.08267035237520366):0.5745251664158785):0.084144401542665):0.032953920740928955,(((('Podocarpus_cf_0.0':0.13975910861515656,'Podocarpus_spathoides_0.0':0.13975910861515656):0.37381268897769276,'Podocarpus_teysmannii_0.0':0.5135717975928493):0.060000782511493655,('Podocarpus_pilgeri_0.0':0.5688109894688034,'Podocarpus_salomonensis_0.0':0.5688109894688034):0.004761590635539603):0.1697175609108469,('Podocarpus_costalis_0.0':0.532527300544865,(((('Podocarpus_deflexus_0.0':0.06411820885884607,'Podocarpus_subtropicalis_0.0':0.06411820885884607):0.08823515475742523,('Podocarpus_macrophyllus_0.0':0.14544977491539937,'Podocarpus_thailandensis_0.0':0.14544977491539937):0.006903588700871932):0.22450329726120286,('Podocarpus_gibbsiae_0.0':0.2120950169122332,'Podocarpus_nakaii_0.0':0.2120950169122332):0.16476164396524096):0.0716170967171908,('Podocarpus_fasciculus_0.0':0.053652138810650195,'Podocarpus_forrestii_0.0':0.053652138810650195):0.3948216187840148):0.08405354295020001):0.2107628404703249):0.031003700059486272):0.11281952610923451):0.34295045802192714,'Podocarpus_dispermus_0.0':1.2300638252058378):0.08833786215950479,((((('Podocarpus_beecherae_0.0':0.015125324724314581,'Podocarpus_sylvestris_0.0':0.015125324724314581):0.5760319715658196,('Podocarpus_decumbens_0.0':0.27762808033107683,'Podocarpus_novae-caledoniae_0.0':0.27762808033107683):0.3135292159590574):0.10157642689474522,'Podocarpus_grayae_0.0':0.6927337231848795):0.04347316910465526,('Podocarpus_longifoliolatus_0.0':0.658197108542122,'Podocarpus_polyspermus_0.0':0.658197108542122):0.07800978374741274):0.32791229088312346,((('Podocarpus_elatus_0.0':0.11173451364792937,'Podocarpus_polystachyus_0.0':0.11173451364792937):0.06593883958850526,'Podocarpus_rumphii_0.0':0.17767335323643463):0.48652450372496214,'Podocarpus_lucienii_0.0':0.6641978569613968):0.3999213262112614):0.2542825041926844):0.03752341803962245,('Podocarpus_drouynianus_0.0':1.1824700689387384,'Podocarpus_spinulosus_0.0':1.1824700689387384):0.17345503646622662):3.268109191936656):1.656140076106067):2.461257634406982,((((((('Dacrycarpus_cinctus_0.0':0.27459541099678836,'Dacrycarpus_expansus_0.0':0.27459541099678836):0.040764960513291704,'Dacrycarpus_compactus_0.0':0.31536037151008006):0.12229051289685522,('Dacrycarpus_imbricatus_0.0':0.27213539128649566,'Dacrycarpus_kinabaluensis_0.0':0.27213539128649566):0.16551549312043962):1.125352750071166,'Dacrycarpus_vieillardii_0.0':1.5630036344781013):0.018682485078410638,'Dacrycarpus_dacrydioides_0.0':1.581686119556512):5.16092942452686,'Dacrycarpus_puertae_6.0':0.7426155440833719):0.18976925065449546,((((('Dacrydium_araucarioides_0.0':1.1929185655131165,(('Dacrydium_balansae_0.0':0.3988340189987856,(('Dacrydium_lycopodioides_0.0':0.2152467132844284,'Dacrydium_nidulum_0.0':0.2152467132844284):0.04362047598064078,'Dacrydium_nausoriense_0.0':0.2588671892650692):0.13996682973371644):0.5653576953066319,('Dacrydium_guillauminii_0.0':0.2940614941130955,'Dacrydium_x_0.0':0.2940614941130955):0.670130220192322):0.22872685120769898):0.33126354924436874,(('Dacrydium_beccarii_0.0':0.16700454139488974,'Dacrydium_elatum_0.0':0.16700454139488974):0.7208548559674135,('Dacrydium_magnum_0.0':0.002053952849582253,'Dacrydium_xanthandrum_0.0':0.002053952849582253):0.885805444512721):0.636322717395182):1.2171380229614084,'Dacrydium_cupressinum_0.0':2.7413201377188936):1.0280903665666123,'Dacrydium_rhomboideum_2.84':0.9294105042855061):0.18844094325849214,('Falcatifolium_eocenica_3.72':0.0,(('Falcatifolium_falciforme_0.0':0.8096207331842818,'Falcatifolium_papuanum_0.0':0.8096207331842818):0.8829767454749501,'Falcatifolium_taxoides_0.0':1.692597478659232):2.0274025213407683):0.2378514475439979):2.9745333471938693):1.809047213116802):2.5965973931928836):2.349305898780935,('Pheroshaera_microfolius_2.84':1.2710856861607365,('Pherosphaera_fitzgeraldii_0.0':2.8323673734314725,'Pherosphaera_hookeriana_0.0':2.8323673734314725):1.2787183127292638):9.576249613667752):1.0146750953404808,('Microcachrys_tetragona_0.0':8.278453226796247,'Microcacrhys_novaezelandia_2.84':5.438453226796247):6.423557168372723):1.4615134424032519,'Saxegothaea_conspicua_0.0':16.16352383757222):2.4732007985339166,(((('Halocarpus_bidwillii_0.0':0.5266247929824739,('Halocarpus_biformis_0.0':0.5251232000921654,'Halocarpus_kirkii_0.0':0.5251232000921654):0.0015015928903084896):2.313375207017526,'Halocarpus_highstedii_2.84':0.0):12.362347134483738,(('Lepidothamnus_australis_12.0':2.239932085999717,('Lepidothamnus_fonkii_0.0':3.5367530104057057,('Lepidothamnus_intermedius_0.0':2.343260781255004,'Lepidothamnus_laxifolius_0.0':2.343260781255004):1.1934922291507015):10.703179075594011):0.15109815119988035,((('Phyllocladus_alpinus_0.0':0.5832173601800538,('Phyllocladus_aspleniifolius_0.0':0.02667495912394707,'Phyllocladus_trichomanoides_0.0':0.02667495912394707):0.5565424010561068):1.1295250373479053,('Phyllocladus_hypophyllus_0.0':0.25618422988756556,'Phyllocladus_toatoa_0.0':0.25618422988756556):1.4565581676403936):2.4364544618164814,'Phyllocladus_annulatus_3.3':0.849196859344441):10.241833377855157):0.81131689728414):1.4842842145304687,(((('Lagarostrobos_franklinii_0.0':7.216505462965213,'Lagarostrobos_marginatus_3.4':3.8165054629652126):2.4664786756348676,('Manoao_colensoi_0.0':5.164302165616019,'Manoao_colensoi_fossil_3.5':1.6643021656160188):4.518681972984061):4.1537940619249625,'Parasitaxus_usta_0.0':13.836778200525043):1.5251273056821457,((((('Prumnopitys_andina_0.0':2.08568973530396,'Prumnopitys_taxifolia_0.0':2.08568973530396):0.003960647793278316,'Prumnopitys_montana_0.0':2.089650383097238):3.910349616902762,'Prumnopitys_ophiensis_6.0':0.0):2.6218247084508146,(('Prumnopitys_ferruginea_0.0':1.8915770870329773,'Prumnopitys_ferruginoides_0.0':1.8915770870329773):2.972878361101478,'Prumnopitys_ladei_0.0':4.864455448134455):3.7573692603163593):1.2435407230414075,('Sundacarpus_amarus_0.0':8.13393139400041,'Sundacarpus_anglica_4.86':3.2739313940004093):1.7314340374918125):5.496540074714966):1.3247258428070179):1.9500932870919314):8.390912669094817,'Podocarp_sp_Permian_25.5':1.5276373052009546):7.202885303401615,(((((((('Agathis_alba_0.0':0.5896156952260456,'Agathis_palmerstonii_0.0':0.5896156952260456):0.248150693857919,('Agathis_atropurpurea_0.0':0.026913265353447787,'Agathis_microstachya_0.0':0.026913265353447787):0.8108531237305169):0.3375305381208855,((((('Agathis_borneensis_0.0':0.33691144593786004,'Agathis_philippinensis_0.0':0.33691144593786004):0.02552565280970598,'Agathis_endertii_0.0':0.362437098747566):0.2217303266950046,('Agathis_dammara_0.0':0.011052721778683808,'Agathis_labillardierei_0.0':0.011052721778683808):0.5731147036638868):0.05711745861370077,'Agathis_lenticula_0.0':0.6412848840562714):0.3243542898554935,((('Agathis_lanceolata_0.0':0.6425358919606067,('Agathis_moorei_0.0':0.611292040940097,'Agathis_ovata_0.0':0.611292040940097):0.03124385102050964):0.04565940046513284,'Agathis_montana_0.0':0.6881952924257395):0.24294588443997278,(('Agathis_macrophylla_0.0':0.15800521750753363,'Agathis_vitiensis_0.0':0.15800521750753363):0.08253081028537387,('Agathis_obtusa_0.0':0.005901088531016926,'Agathis_silbae_0.0':0.005901088531016926):0.23463493926189058):0.6906051490728048):0.03449799704605261):0.20965775329308523):0.6571535123331205,'Agathis_australis_0.0':1.8324504395379706):3.90150627622791,'Agathis_vittata_5.5':0.2339567157658804):0.03374224302464768,'Wollemia_nobilis_0.0':5.767698958790528):1.099390073370321,((('Araucaria_angustifolia_0.0':0.9060117398902999,'Araucaria_araucana_0.0':0.9060117398902999):1.2180165105188596,('Araucaria_bidwillii_0.0':0.8775493081358108,'Araucaria_hunsteinii_0.0':0.8775493081358108):1.2464789422733489):2.8594473135640164,((((('Araucaria_bernieri_0.0':0.14809912256833502,'Araucaria_subulata_0.0':0.14809912256833502):0.15674313080581315,'Araucaria_schmidii_0.0':0.30484225337414816):0.08449592782736132,(('Araucaria_columnaris_0.0':0.07651847094501522,'Araucaria_nemorosa_0.0':0.07651847094501522):0.1322211942558918,'Araucaria_luxurians_0.0':0.208739665200907):0.18059851600060248):0.05726298766450555,(((('Araucaria_biramulata_0.0':0.09890577351829469,'Araucaria_montana_0.0':0.09890577351829469):0.005804247638501667,'Araucaria_muelleri_0.0':0.10471002115679635):0.3037705533957806,('Araucaria_laubenfelsii_0.0':0.1939580071707916,'Araucaria_rulei_0.0':0.1939580071707916):0.21452256738178532):0.025677275028723634,('Araucaria_humboldtensis_0.0':0.021544144765915412,'Araucaria_scopulorum_0.0':0.021544144765915412):0.4126137048153851):0.012443319284714482):1.2022575108433013,('Araucaria_cunninghamii_0.0':0.3056802925993881,'Araucaria_heterophylla_0.0':0.3056802925993881):1.343178387109928):3.33461688426386):1.883613468187673):12.671053118246778,'Araucaria_sp_19.0':0.5381421504076265):14.692380458194943):2.8119330167627936);(((('Abies_0.0':6.631172125200612,('Pseudolarix_0.0':5.785463950679233,'Tsuga_0.0':5.785463950679233):0.8457081745213788):3.5547783692206743,'Pinus_0.0':10.185950494421286):23.189047666851465,(((((('Amentotaxus_0.0':5.031736463075175,'Torreya_0.0':5.031736463075175):7.124267090075694,'Cephalotaxus_0.0':12.15600355315087):1.3439167436725228,'Austrotaxus_0.0':13.499920296823392):4.573823051143085,'Austrohamia_minuta_16.0':2.0737433479664773):1.736151248105454,(('Athrotaxis_0.0':12.470430923625369,'Taiwania_0.0':12.470430923625369):0.4331140590182603,('Juniperus_0.0':7.6003233641403725,'Thuja_0.0':7.6003233641403725):5.303221618503256):6.9063496134283024):8.478524992969692,'Sciadopitys_0.0':28.288419589041624):5.086578572231126):2.4377854991337102,(((((((('Acmopyle_florinii_5.7':0.900143698028188,('Acmopyle_pancheri_0.0':3.4285595789161243,'Acmopyle_sahniana_0.0':3.4285595789161243):3.171584119112064):5.211822622607266,(((((((('Afrocarpus_dawei_0.0':0.21004204283250774,'Afrocarpus_usambarensis_0.0':0.21004204283250774):0.03375577795886983,'Afrocarpus_falcatus_0.0':0.24379782079137757):0.05725148178965045,'Afrocarpus_mannii_0.0':0.301049302581028):0.046621616152762724,'Afrocarpus_gracilior_0.0':0.34767091873379075):4.655619665607498,((('Nageia_fleuryi_0.0':0.7432755753108548,(('Nageia_formosensis_0.0':0.06560704607401632,'Nageia_nankoensis_0.0':0.06560704607401632):0.3502005191412173,'Nageia_nagi_0.0':0.41580756521523365):0.3274680100956211):1.454030453166682,('Nageia_motleyi_0.0':1.7521192155052234,'Nageia_wallichiana_0.0':1.7521192155052234):0.4451868129723131):2.8026939715224635,'Nageia_hainanensis_5.0':0.0):0.003290584341288927):0.6612065439710797,(((('Retrophyllum_comptonii_0.0':1.291186649188221,'Retrophyllum_minus_0.0':1.291186649188221):1.3656491283408767,'Retrophyllum_vitiense_0.0':2.6568357775290976):0.4160208316375642,'Retrophyllum_rospigliosii_0.0':3.072856609166662):2.1271433908333384,'Retrophyllum_oxyphyllum_5.2':0.0):0.46449712831236845):0.8898579136875968,(((('Podocarpus_acutifolius_0.0':3.563091187227008,(((('Podocarpus_angustifolius_0.0':1.8137368982117341,((((('Podocarpus_aristulatus_0.0':0.031239689348662468,'Podocarpus_ekmanii_0.0':0.031239689348662468):0.1540990028251091,'Podocarpus_purdieanus_0.0':0.18533869217377158):0.2821346226769319,'Podocarpus_urbanii_0.0':0.4674733148507035):0.29035888304253493,(((('Podocarpus_brasiliensis_0.0':0.28915099227573887,'Podocarpus_guatemalensis_0.0':0.28915099227573887):0.1566199292452795,'Podocarpus_coriaceus_0.0':0.4457709215210184):0.2196668588789582,('Podocarpus_costaricensis_0.0':0.45679907411094367,'Podocarpus_sellowii_0.0':0.45679907411094367):0.20863870628903292):0.05612157204941448,(('Podocarpus_hispaniolensis_0.0':0.31512767805658826,'Podocarpus_trinitensis_0.0':0.31512767805658826):0.217567282712687,'Podocarpus_matudae_0.0':0.5326949607692752):0.18886439168011582):0.036272845443847346):0.6474001442979874,('Podocarpus_celatus_0.0':0.3001430112037761,'Podocarpus_oleifolius_0.0':0.3001430112037761):1.1050893309874497):0.4085045560205083):0.3035940238951935,(('Podocarpus_capuronii_0.0':0.6735900367220279,'Podocarpus_madagascariensis_0.0':0.6735900367220279):0.8137398692993575,(('Podocarpus_elongatus_0.0':0.6385074609454422,('Podocarpus_latifolius_0.0':0.4443833643869518,'Podocarpus_milanjianus_0.0':0.4443833643869518):0.1941240965584904):0.3980328992905007,'Podocarpus_henkelii_0.0':1.0365403602359429):0.4507895457854425):0.6300010160855423):0.05260447875168062,((('Podocarpus_lambertii_0.0':0.08304623153160202,('Podocarpus_parlatorei_0.0':0.040221399074778,'Podocarpus_sprucei_0.0':0.040221399074778):0.04282483245682402):1.3420663315975505,'Podocarpus_nubigenus_0.0':1.4251125631291526):0.5784490489504979,('Podocarpus_salignus_0.0':1.7156930564211819,'Podocarpus_smithii_0.0':1.7156930564211819):0.2878685556584686):0.1663737887789578):0.4211143600149261,('Podocarpus_gnidioides_0.0':1.4758117215921984,(('Podocarpus_hallii_0.0':0.07948953498160553,'Podocarpus_totara_0.0':0.07948953498160553):0.2733080678239663,('Podocarpus_lawrencei_0.0':0.13117809691016277,'Podocarpus_nivalis_0.0':0.13117809691016277):0.2216195058954091):1.1230141187866265):1.115238039281336):0.9720414263534738):0.15690881277299207,'Podocarpus_witherdenensis_3.72':0.0):0.0914534929250701,'Podocarpus_cunninghamii_0.0':3.8114534929250703):0.8700786111312175,(((((('Podocarpus_affinis_0.0':0.3369302079317635,'Podocarpus_chingianus_0.0':0.3369302079317635):0.3503146113576105,('Podocarpus_decipiens_0.0':0.15970479617243827,'Podocarpus_degeneri_0.0':0.15970479617243827):0.5275400231169357):0.2983613059647894,((('Podocarpus_annamiensis_0.0':0.4438830005359175,((('Podocarpus_bracteatus_0.0':0.0741279022901527,('Podocarpus_insularis_0.0':0.04004856396058362,'Podocarpus_pilgeri_0.0':0.04004856396058362):0.03407933832956908):0.24172881667866053,'Podocarpus_pseudobracteatus_0.0':0.31585671896881323):0.09078497243876232,('Podocarpus_cf_0.0':0.07073375088427189,'Podocarpus_pallidus_0.0':0.07073375088427189):0.33590794052330364):0.03724130912834195):0.24779833286862657,(((('Podocarpus_archboldii_0.0':0.025504921395395196,'Podocarpus_ledermannii_0.0':0.025504921395395196):0.1790133778828228,'Podocarpus_neriifolius_0.0':0.204518299278218):0.23550071708805767,('Podocarpus_brevifolius_0.0':0.35771515238354723,'Podocarpus_crassigemmis_0.0':0.35771515238354723):0.08230386398272843):0.10795925101740272,('Podocarpus_brassii_0.0':0.43160177873580696,('Podocarpus_ramosii_0.0':0.06715224423865614,'Podocarpus_rubens_0.0':0.06715224423865614):0.36444953449715084):0.11637648864787142):0.1437030660208657):0.1371364548377959,(('Podocarpus_costalis_0.0':0.6480201267784851,(((('Podocarpus_deflexus_0.0':0.009439504027293535,'Podocarpus_subtropicalis_0.0':0.009439504027293535):0.12940471237722934,('Podocarpus_macrophyllus_0.0':0.10212590992159212,'Podocarpus_thailandensis_0.0':0.10212590992159212):0.03671830648293076):0.19819591051786684,'Podocarpus_nakaii_0.0':0.3370401269223897):0.1950692023486259,(('Podocarpus_fasciculus_0.0':0.02347257724489191,'Podocarpus_forrestii_0.0':0.02347257724489191):0.2966324596687332,'Podocarpus_gibbsiae_0.0':0.32010503691362513):0.2120042923573905):0.11591079750746947):0.021846129123235136,('Podocarpus_salomonensis_0.0':0.3819429761418367,('Podocarpus_spathoides_0.0':0.2268355568341457,'Podocarpus_teysmannii_0.0':0.2268355568341457):0.155107419307691):0.2879232797598835):0.15895153234061976):0.15678833701182338):0.21395790762262779,'Podocarpus_dispermus_0.0':1.1995640328767911):0.07230343106772108,((((('Podocarpus_beecherae_0.0':0.25788738263660893,'Podocarpus_sylvestris_0.0':0.25788738263660893):0.012529985131406962,'Podocarpus_novae-caledoniae_0.0':0.2704173677680159):0.392159457448127,('Podocarpus_grayae_0.0':0.3899545371606272,'Podocarpus_longifoliolatus_0.0':0.3899545371606272):0.2726222880555157):0.06588712411920483,'Podocarpus_polyspermus_0.0':0.7284639493353477):0.2554298869816085,((('Podocarpus_decumbens_0.0':0.6058953701645342,('Podocarpus_elatus_0.0':0.010221332514559464,'Podocarpus_polystachyus_0.0':0.010221332514559464):0.5956740376499747):0.11885321859448628,'Podocarpus_rumphii_0.0':0.7247485887590205):0.1865028579100777,'Podocarpus_lucienii_0.0':0.9112514466690982):0.07264238964785807):0.28797362762755596):0.01159024898374672,('Podocarpus_drouynianus_0.0':0.7423229300557082,'Podocarpus_spinulosus_0.0':0.7423229300557082):0.5411347828725508):3.398074391128029):1.8728229379436776):2.982609405310301,((((('Dacrycarpus_cinctus_0.0':0.3433062563727377,('Dacrycarpus_compactus_0.0':0.003256620431709477,'Dacrycarpus_expansus_0.0':0.003256620431709477):0.3400496359410282):0.1659989431107487,('Dacrycarpus_imbricatus_0.0':0.3313840317266547,'Dacrycarpus_kinabaluensis_0.0':0.3313840317266547):0.1779211677568317):0.9484779354663647,('Dacrycarpus_dacrydioides_0.0':1.3022691386718634,'Dacrycarpus_vieillardii_0.0':1.3022691386718634):0.15551399627798768):4.822045107462195,'Dacrycarpus_puertae_6.0':0.2798282424120462):1.4340406906944487,((((((('Dacrydium_araucarioides_0.0':0.559486076259614,'Dacrydium_guillauminii_0.0':0.559486076259614):0.0653881723194929,('Dacrydium_lycopodioides_0.0':0.204219039175597,'Dacrydium_nidulum_0.0':0.204219039175597):0.42065520940350987):0.04645390280239581,('Dacrydium_balansae_0.0':0.2527730814530603,('Dacrydium_nausoriense_0.0':0.07089658974194868,'Dacrydium_x_0.0':0.07089658974194868):0.18187649171111164):0.4185550699284424):0.7523776667853374,(('Dacrydium_beccarii_0.0':0.22297845330444688,'Dacrydium_elatum_0.0':0.22297845330444688):0.6423663984480651,('Dacrydium_magnum_0.0':0.089673908279391,'Dacrydium_xanthandrum_0.0':0.089673908279391):0.7756709434731209):0.5583609664143281):0.5613825237698546,'Dacrydium_cupressinum_0.0':1.9850883419366947):1.3630880206639304,'Dacrydium_rhomboideum_2.84':0.5081763626006253):0.8565242135318933,('Falcatifolium_eocenica_3.72':0.0,('Falcatifolium_falciforme_0.0':2.1061432335498838,('Falcatifolium_papuanum_0.0':2.07506684742708,'Falcatifolium_taxoides_0.0':2.07506684742708):0.031076386122803612):1.6138567664501164):0.48470057613251827):3.5091683569739764):1.8230955142037715):2.2750018733251878):1.5196930314988375,('Pheroshaera_microfolius_2.84':0.6736076335950987,('Pherosphaera_fitzgeraldii_0.0':2.6078446635751544,'Pherosphaera_hookeriana_0.0':2.6078446635751544):0.9057629700199441):9.818051718539193):1.000154257255641,('Microcachrys_tetragona_0.0':3.0563329621383457,'Microcacrhys_novaezelandia_2.84':0.21633296213834585):11.275480647251587):1.7660746804371676,'Saxegothaea_conspicua_0.0':16.0978882898271):2.697110008275036,((((('Halocarpus_bidwillii_0.0':0.8839019269053646,('Halocarpus_biformis_0.0':0.5442243729975869,'Halocarpus_kirkii_0.0':0.5442243729975869):0.33967755390777776):2.772008124308067,'Halocarpus_highstedii_2.84':0.8159100512134319):10.057312629941933,((('Prumnopitys_andina_0.0':3.923915662739652,('Prumnopitys_montana_0.0':2.5561536840316332,'Prumnopitys_taxifolia_0.0':2.5561536840316332):1.3677619787080189):4.095533344453623,((('Prumnopitys_ferruginea_0.0':3.583564515786941,'Prumnopitys_ferruginoides_0.0':3.583564515786941):1.423432298214129,'Prumnopitys_ladei_0.0':5.00699681400107):1.6969090174567985,'Prumnopitys_ophiensis_6.0':0.7039058314578686):1.3155431757354066):1.000558967970166,('Sundacarpus_amarus_0.0':5.962227984282515,'Sundacarpus_anglica_4.86':1.1022279842825151):3.057779990880926):4.693214705991924):0.9258621314233046,((('Lagarostrobos_franklinii_0.0':3.4,'Lagarostrobos_marginatus_3.4':0.0):6.449297844318744,('Manoao_colensoi_0.0':3.5,'Manoao_colensoi_fossil_3.5':0.0):6.349297844318745):3.1556312834257856,'Parasitaxus_usta_0.0':13.00492912774453):1.6341556848341394):1.965733003982919,(('Lepidothamnus_australis_12.0':0.9824435177778046,('Lepidothamnus_fonkii_0.0':3.2341292631363276,('Lepidothamnus_intermedius_0.0':2.9066372222365673,'Lepidothamnus_laxifolius_0.0':2.9066372222365673):0.32749204089976036):9.748314254641476):0.8518554040916761,(('Phyllocladus_alpinus_0.0':1.2954792259914176,('Phyllocladus_aspleniifolius_0.0':0.13373770117159653,('Phyllocladus_hypophyllus_0.0':0.07373412903825108,('Phyllocladus_toatoa_0.0':0.05239003247926339,'Phyllocladus_trichomanoides_0.0':0.05239003247926339):0.02134409655898769):0.06000357213334545):1.161741524819821):8.26536315473237,'Phyllocladus_annulatus_3.3':6.260842380723788):4.273456541145693):2.770518894692108):2.1901804815405477):10.290837571858606,'Podocarp_sp_Permian_25.5':3.585835869960743):6.313377533545026,(((((((('Agathis_alba_0.0':0.8474663686980557,('Agathis_atropurpurea_0.0':0.16495141057882812,'Agathis_microstachya_0.0':0.16495141057882812):0.6825149581192276):6.313560953309372E-4,'Agathis_palmerstonii_0.0':0.8480977247933866):0.6033327812284633,((((('Agathis_borneensis_0.0':0.4118879808367326,'Agathis_philippinensis_0.0':0.4118879808367326):0.12012035983967762,('Agathis_dammara_0.0':0.05399497242250377,'Agathis_labillardierei_0.0':0.05399497242250377):0.47801336825390645):0.24945158793497912,('Agathis_endertii_0.0':0.37295449164297323,'Agathis_lenticula_0.0':0.37295449164297323):0.4085054369684161):0.3367294452208135,('Agathis_macrophylla_0.0':0.40655335390074443,('Agathis_obtusa_0.0':0.24296415333897195,('Agathis_silbae_0.0':0.15645877187210963,'Agathis_vitiensis_0.0':0.15645877187210963):0.08650538146686232):0.16358920056177248):0.7116360199314584):0.1768168392153593,('Agathis_lanceolata_0.0':0.7958920370613782,(('Agathis_montana_0.0':0.5321644842195177,'Agathis_moorei_0.0':0.5321644842195177):0.10549548556417543,'Agathis_ovata_0.0':0.6376599697836931):0.15823206727768513):0.4991141759861839):0.15642429297428784):0.5560419887306538,'Agathis_australis_0.0':2.0074724947525038):3.4925275052474962,'Agathis_vittata_5.5':0.0):0.08088422356041214,'Wollemia_nobilis_0.0':5.580884223560412):0.6883264548311621,((('Araucaria_angustifolia_0.0':0.7735510557049886,'Araucaria_araucana_0.0':0.7735510557049886):0.6412285310413902,('Araucaria_bidwillii_0.0':0.3920054475916741,'Araucaria_hunsteinii_0.0':0.3920054475916741):1.0227741391547047):3.1723884657539196,((((('Araucaria_bernieri_0.0':0.09875869013521842,('Araucaria_scopulorum_0.0':0.0669387103200697,'Araucaria_subulata_0.0':0.0669387103200697):0.03181997981514871):0.06976533095320993,'Araucaria_schmidii_0.0':0.16852402108842834):0.15678020725441333,(('Araucaria_columnaris_0.0':0.02624912287048592,'Araucaria_nemorosa_0.0':0.02624912287048592):0.13482938658551347,'Araucaria_luxurians_0.0':0.16107850945599939):0.1642257188868423):0.15059887709097408,((('Araucaria_biramulata_0.0':0.12022746341517691,'Araucaria_montana_0.0':0.12022746341517691):0.031315914552929106,'Araucaria_muelleri_0.0':0.15154337796810602):0.26836639513259564,('Araucaria_humboldtensis_0.0':0.37351216124818026,('Araucaria_laubenfelsii_0.0':0.10335263898965222,'Araucaria_rulei_0.0':0.10335263898965222):0.270159522258528):0.04639761185252139):0.0559933323331141):1.1641297652690077,('Araucaria_cunninghamii_0.0':0.337092963219404,'Araucaria_heterophylla_0.0':0.337092963219404):1.3029399074834196):2.947135181797475):1.6820426258912757):13.35298849386059,'Araucaria_sp_19.0':0.6221991722521629):15.777014231253606):0.41357025690069094);((('Abies_0.0':7.108557345278486,('Pseudolarix_0.0':6.199886009761867,'Tsuga_0.0':6.199886009761867):0.9086713355166189):3.433558700770458,'Pinus_0.0':10.542116046048944):25.893648866859408,((((((((('Acmopyle_florinii_5.7':1.3782880278918483,('Acmopyle_pancheri_0.0':3.568345403349891,'Acmopyle_sahniana_0.0':3.568345403349891):3.5099426245419574):4.409685954101167,((((((('Afrocarpus_dawei_0.0':0.07504323918882319,'Afrocarpus_falcatus_0.0':0.07504323918882319):0.05343442996066128,'Afrocarpus_usambarensis_0.0':0.12847766914948447):0.10212716425179114,('Afrocarpus_gracilior_0.0':0.16950955971364906,'Afrocarpus_mannii_0.0':0.16950955971364906):0.061095273687626545):4.811313089649363,(((('Nageia_fleuryi_0.0':0.530515509748777,('Nageia_formosensis_0.0':0.2872503426196407,('Nageia_nagi_0.0':0.21761677655044895,'Nageia_nankoensis_0.0':0.21761677655044895):0.06963356606919177):0.24326516712913632):0.9899451064785567,'Nageia_motleyi_0.0':1.5204606162273337):0.5983950737374693,'Nageia_wallichiana_0.0':2.118855689964803):2.881144310035197,'Nageia_hainanensis_5.0':0.0):0.04191792305063835):0.5781932559118426,(((('Retrophyllum_comptonii_0.0':1.5645723459828387,'Retrophyllum_minus_0.0':1.5645723459828387):1.2462234810396906,'Retrophyllum_vitiense_0.0':2.8107958270225293):0.02151047321715671,'Retrophyllum_rospigliosii_0.0':2.832306300239686):2.367693699760314,'Retrophyllum_oxyphyllum_5.2':0.0):0.42011117896248074):1.111084127834694,((((((('Podocarpus_acutifolius_0.0':2.1139511507808924,('Podocarpus_gnidioides_0.0':1.1173118756383054,(('Podocarpus_hallii_0.0':0.10923014671926458,'Podocarpus_totara_0.0':0.10923014671926458):0.4422679733847934,('Podocarpus_lawrencei_0.0':0.12765826633843946,'Podocarpus_nivalis_0.0':0.12765826633843946):0.4238398537656185):0.5658137555342474):0.996639275142587):0.45261586257455955,('Podocarpus_salignus_0.0':1.7041673759931493,'Podocarpus_smithii_0.0':1.7041673759931493):0.8623996373623026):0.09585591268056826,('Podocarpus_angustifolius_0.0':2.2369050057718445,((((((('Podocarpus_aristulatus_0.0':0.07474678220946362,'Podocarpus_ekmanii_0.0':0.07474678220946362):0.25658879646263033,'Podocarpus_purdieanus_0.0':0.33133557867209396):0.37246975594413434,'Podocarpus_urbanii_0.0':0.7038053346162283):0.16911690388485978,((('Podocarpus_brasiliensis_0.0':0.2605724053097282,'Podocarpus_guatemalensis_0.0':0.2605724053097282):0.22414577519867646,'Podocarpus_coriaceus_0.0':0.48471818050840465):0.20726173622624222,('Podocarpus_costaricensis_0.0':0.25158919520150447,'Podocarpus_sellowii_0.0':0.25158919520150447):0.4403907215331424):0.1809423217664412):0.010403297755861796,'Podocarpus_trinitensis_0.0':0.8833255362569499):0.0036987984414166286,('Podocarpus_hispaniolensis_0.0':0.7797269798935652,'Podocarpus_matudae_0.0':0.7797269798935652):0.10729735480480129):0.8992377345134143,('Podocarpus_celatus_0.0':0.10952987591356665,'Podocarpus_oleifolius_0.0':0.10952987591356665):1.6767321932982142):0.4506429365600637):0.4255179202641757):0.023330796417213584,(((('Podocarpus_capuronii_0.0':0.5309232811271298,'Podocarpus_madagascariensis_0.0':0.5309232811271298):0.33112807967477875,(('Podocarpus_elongatus_0.0':0.29525255804538114,('Podocarpus_latifolius_0.0':0.22557014529674774,'Podocarpus_milanjianus_0.0':0.22557014529674774):0.0696824127486334):0.18114925478556848,'Podocarpus_henkelii_0.0':0.4764018128309496):0.38564954797095896):1.1097825857687238,('Podocarpus_lambertii_0.0':0.193769820715229,('Podocarpus_parlatorei_0.0':0.02670892521736337,'Podocarpus_sprucei_0.0':0.02670892521736337):0.16706089549786562):1.7780641258554033):0.6943254618570758,'Podocarpus_nubigenus_0.0':2.666159408427708):0.019594314025525694):1.0342462775467665,'Podocarpus_witherdenensis_3.72':0.0):0.07623967642550822,'Podocarpus_cunninghamii_0.0':3.7962396764255084):0.9401522951533074,(((((('Podocarpus_affinis_0.0':0.3022456793796986,((('Podocarpus_cf_0.0':0.017971284138545235,'Podocarpus_chingianus_0.0':0.017971284138545235):0.04115986057348949,'Podocarpus_degeneri_0.0':0.059131144712034726):0.1555471381051506,'Podocarpus_decipiens_0.0':0.21467828281718535):0.08756739656251325):0.2816462073682745,('Podocarpus_annamiensis_0.0':0.2615930908671613,'Podocarpus_pallidus_0.0':0.2615930908671613):0.3222987958808118):0.5709364605465738,((((('Podocarpus_archboldii_0.0':0.4417612026697734,'Podocarpus_neriifolius_0.0':0.4417612026697734):0.02452356347274748,('Podocarpus_brevifolius_0.0':0.3401390198230811,'Podocarpus_crassigemmis_0.0':0.3401390198230811):0.1261457463194398):0.08784763411782393,('Podocarpus_brassii_0.0':0.4787430107055877,('Podocarpus_ledermannii_0.0':0.419136870168446,('Podocarpus_ramosii_0.0':0.07559528406402116,'Podocarpus_rubens_0.0':0.07559528406402116):0.3435415861044248):0.05960614053714175):0.0753893895547571):0.13612439974361001,((('Podocarpus_bracteatus_0.0':0.030691767429771304,'Podocarpus_insularis_0.0':0.030691767429771304):0.034823225914210366,'Podocarpus_pseudobracteatus_0.0':0.06551499334398167):0.05823702768710372,'Podocarpus_pilgeri_0.0':0.12375202103108539):0.5665047789728694):0.24976591150365934,((((('Podocarpus_costalis_0.0':0.003039355917516476,'Podocarpus_forrestii_0.0':0.003039355917516476):0.21384562834406648,'Podocarpus_nakaii_0.0':0.21688498426158295):0.4036546558784625,'Podocarpus_fasciculus_0.0':0.6205396401400455):0.1565499233661829,((('Podocarpus_gibbsiae_0.0':0.04147356484139078,'Podocarpus_spathoides_0.0':0.04147356484139078):0.2331551101956332,'Podocarpus_teysmannii_0.0':0.274628675037024):0.3590994837322751,'Podocarpus_salomonensis_0.0':0.6337281587692991):0.14336140473692927):0.054279582308760954,(('Podocarpus_deflexus_0.0':0.07329337877483391,'Podocarpus_subtropicalis_0.0':0.07329337877483391):0.22560381778498415,('Podocarpus_macrophyllus_0.0':0.2015398630783677,'Podocarpus_thailandensis_0.0':0.2015398630783677):0.09735733348145037):0.5324719492551713):0.10865356569262485):0.21480563578693268):0.2694907941316065,'Podocarpus_dispermus_0.0':1.4243191414261533):0.15729288601273095,((((((('Podocarpus_beecherae_0.0':0.04824853136738497,'Podocarpus_sylvestris_0.0':0.04824853136738497):0.23706815064571204,'Podocarpus_novae-caledoniae_0.0':0.285316682013097):0.31688692357877857,'Podocarpus_decumbens_0.0':0.6022036055918756):0.08378883177169982,'Podocarpus_polyspermus_0.0':0.6859924373635754):0.178802791367087,'Podocarpus_longifoliolatus_0.0':0.8647952287306624):6.891692181983933E-4,'Podocarpus_grayae_0.0':0.8654843979488608):0.2657248985442703,((('Podocarpus_elatus_0.0':0.02587475206468388,'Podocarpus_polystachyus_0.0':0.02587475206468388):0.4352372984234816,'Podocarpus_rumphii_0.0':0.46111205048816545):0.34544159343387143,'Podocarpus_lucienii_0.0':0.8065536439220369):0.3246556525710942):0.4504027309457532):0.18179922184586217,('Podocarpus_drouynianus_0.0':0.7628935155445101,'Podocarpus_spinulosus_0.0':0.7628935155445101):1.0005177337402364):2.9729807222940696):1.994803335218359):2.1165814846073596,(((((('Dacrycarpus_cinctus_0.0':0.3096717151677188,('Dacrycarpus_compactus_0.0':0.23344520332386084,'Dacrycarpus_expansus_0.0':0.23344520332386084):0.07622651184385795):0.228183916897937,('Dacrycarpus_imbricatus_0.0':0.419322214505442,'Dacrycarpus_kinabaluensis_0.0':0.419322214505442):0.1185334175602138):0.08207802351950189,'Dacrycarpus_vieillardii_0.0':0.6199336555851577):0.7581981508810026,'Dacrycarpus_dacrydioides_0.0':1.3781318064661603):4.912686193100856,'Dacrycarpus_puertae_6.0':0.29081799956701637):0.06908111873262435,(((('Dacrydium_araucarioides_0.0':2.0329866536666867,(((('Dacrydium_balansae_0.0':0.3181590531036775,('Dacrydium_nausoriense_0.0':0.08583883018559993,'Dacrydium_nidulum_0.0':0.08583883018559993):0.23232022291807755):0.0758161363752029,'Dacrydium_guillauminii_0.0':0.3939751894788804):0.5740776308690014,('Dacrydium_lycopodioides_0.0':0.6656018791241052,'Dacrydium_x_0.0':0.6656018791241052):0.3024509412237767):0.5076512451963205,(('Dacrydium_beccarii_0.0':0.03808411785037543,'Dacrydium_elatum_0.0':0.03808411785037543):1.115967930183345,('Dacrydium_magnum_0.0':0.014652931703850496,'Dacrydium_xanthandrum_0.0':0.014652931703850496):1.13939911632987):0.321652017510482):0.5572825881224843):0.834446645928749,'Dacrydium_cupressinum_0.0':2.8674332995954357):1.1823276711472346,'Dacrydium_rhomboideum_2.84':1.2097609707426704):0.11932962158625582,('Falcatifolium_eocenica_3.72':0.0,(('Falcatifolium_falciforme_0.0':2.194707927496678,'Falcatifolium_papuanum_0.0':2.194707927496678):0.224892870464533,'Falcatifolium_taxoides_0.0':2.419600797961211):1.3003992020387893):0.4490905923289259):2.1908085259707146):2.4878776731048937):2.6401971905884807):2.416432853195081,('Pheroshaera_microfolius_2.84':0.1619001291536173,('Pherosphaera_fitzgeraldii_0.0':2.3714681700804467,'Pherosphaera_hookeriana_0.0':2.3714681700804467):0.6304319590731704):10.90250670603448):0.8917011656308631,('Microcachrys_tetragona_0.0':3.0631681085296454,'Microcacrhys_novaezelandia_2.84':0.22316810852964553):11.732939892289314):2.1495437836378404,'Saxegothaea_conspicua_0.0':16.9456517844568):1.8005918457605432,(((((('Halocarpus_bidwillii_0.0':0.5670614194017541,'Halocarpus_biformis_0.0':0.5670614194017541):0.07604993056266107,'Halocarpus_kirkii_0.0':0.6431113499644152):2.671752558042985,'Halocarpus_highstedii_2.84':0.47486390800739997):10.70014832061764,((('Prumnopitys_andina_0.0':1.3611870117580576,('Prumnopitys_montana_0.0':1.2035756362300096,'Prumnopitys_taxifolia_0.0':1.2035756362300096):0.15761137552804794):6.6214436561781715,((('Prumnopitys_ferruginea_0.0':3.7503756194030053,'Prumnopitys_ferruginoides_0.0':3.7503756194030053):0.9771189564569331,'Prumnopitys_ladei_0.0':4.7274945758599385):1.388592274373341,'Prumnopitys_ophiensis_6.0':0.11608685023327947):1.8665438177029499):1.122718470084978,('Sundacarpus_amarus_0.0':5.102792709616379,'Sundacarpus_anglica_4.86':0.24279270961637867):4.002556428404828):4.909663090603832):1.2189204929590538,((('Lagarostrobos_franklinii_0.0':5.822173465041237,'Lagarostrobos_marginatus_3.4':2.422173465041237):4.486614977771044,('Manoao_colensoi_0.0':4.125718495589669,'Manoao_colensoi_fossil_3.5':0.6257184955896689):6.183069947222612):3.213651223243172,'Parasitaxus_usta_0.0':13.522439666055453):1.7114930555286403):1.3884049487952375,(('Lepidothamnus_australis_12.0':0.0,(('Lepidothamnus_fonkii_0.0':1.9269550776522193,'Lepidothamnus_intermedius_0.0':1.9269550776522193):1.8017740354718863,'Lepidothamnus_laxifolius_0.0':3.7287291131241056):8.271270886875895):2.0401822591448724,(('Phyllocladus_alpinus_0.0':1.4530399721422413,(('Phyllocladus_aspleniifolius_0.0':0.29341776216146565,('Phyllocladus_hypophyllus_0.0':0.25855255409388744,'Phyllocladus_toatoa_0.0':0.25855255409388744):0.0348652080675782):0.020094916299950416,'Phyllocladus_trichomanoides_0.0':0.31351267846141606):1.1395272936808252):3.4136867039712135,'Phyllocladus_annulatus_3.3':1.566726676113455):9.173455583031418):2.5821554112344582):2.1239059598380123):12.748288393054338,'Podocarp_sp_Permian_25.5':5.994532023271681):2.7159888849283575,((((((((('Agathis_alba_0.0':0.3646563734120512,'Agathis_palmerstonii_0.0':0.3646563734120512):0.36032554811014156,('Agathis_atropurpurea_0.0':0.1130444624184494,'Agathis_microstachya_0.0':0.1130444624184494):0.6119374591037434):0.3329467599507011,(((('Agathis_borneensis_0.0':0.48944072958173185,'Agathis_endertii_0.0':0.48944072958173185):0.026550418509398377,'Agathis_philippinensis_0.0':0.5159911480911302):0.06770086095768868,(('Agathis_dammara_0.0':0.13437070008041757,'Agathis_labillardierei_0.0':0.13437070008041757):0.38054720249823387,'Agathis_lenticula_0.0':0.5149179025786514):0.06877410647016746):0.38487866338812304,(('Agathis_macrophylla_0.0':0.18233221996029636,'Agathis_obtusa_0.0':0.18233221996029636):0.021906208102081992,('Agathis_silbae_0.0':0.0937468362967967,'Agathis_vitiensis_0.0':0.0937468362967967):0.11049159176558165):0.7643322443745636):0.08935800903595192):0.033164495688053686,('Agathis_lanceolata_0.0':0.7819678392944114,(('Agathis_montana_0.0':0.7260109876352709,'Agathis_ovata_0.0':0.7260109876352709):0.026001461532179082,'Agathis_moorei_0.0':0.75201244916745):0.029955390126961357):0.3091253378665362):1.287057236412196,'Agathis_australis_0.0':2.3781504135731435):3.1218495864268565,'Agathis_vittata_5.5':0.0):0.3412291539344956,'Wollemia_nobilis_0.0':5.841229153934496):0.8217753407545452,((('Araucaria_angustifolia_0.0':0.4883621049340284,'Araucaria_araucana_0.0':0.4883621049340284):1.5808464550588364,('Araucaria_bidwillii_0.0':0.5140197221452504,'Araucaria_hunsteinii_0.0':0.5140197221452504):1.5551888378476142):2.421973891496424,((((((('Araucaria_bernieri_0.0':0.12187515560008831,'Araucaria_subulata_0.0':0.12187515560008831):0.20632823578758114,('Araucaria_schmidii_0.0':0.10707441984809295,'Araucaria_scopulorum_0.0':0.10707441984809295):0.2211289715395765):0.13195828990404518,('Araucaria_laubenfelsii_0.0':0.1528219502605848,'Araucaria_rulei_0.0':0.1528219502605848):0.3073397310311299):0.10404901087977392,'Araucaria_humboldtensis_0.0':0.5642106921714886):0.041404395915555,(('Araucaria_biramulata_0.0':0.18700726566535428,'Araucaria_montana_0.0':0.18700726566535428):0.07060435916378019,'Araucaria_muelleri_0.0':0.25761162482913447):0.3480034632579091):0.08465566985460304,('Araucaria_columnaris_0.0':0.38565040763696395,('Araucaria_luxurians_0.0':0.06584366503508701,'Araucaria_nemorosa_0.0':0.06584366503508701):0.3198067426018769):0.30462035030468265):0.9811785322778491,('Araucaria_cunninghamii_0.0':0.31845930287698554,'Araucaria_heterophylla_0.0':0.31845930287698554):1.3529899873425102):2.8197331612697933):2.171822043199752):12.88298614299024,'Araucaria_sp_19.0':0.5459906376792816):14.664530270520757):2.189033414770833,(((((('Amentotaxus_0.0':5.0592685387176415,'Torreya_0.0':5.0592685387176415):6.795797726654929,'Cephalotaxus_0.0':11.855066265372571):1.687516932790155,'Austrotaxus_0.0':13.542583198162726):7.6906757640349905,(('Athrotaxis_0.0':13.50697665004752,('Juniperus_0.0':7.632538759552509,'Thuja_0.0':7.632538759552509):5.8744378904950105):1.0769403099902402,'Taiwania_0.0':14.58391696003776):6.6493420021599565):7.995731861578513,'Austrohamia_minuta_16.0':13.228990823776229):1.421650624550832,'Sciadopitys_0.0':30.65064144832706):5.7489128746438105):0.036210589937482496);(((('Abies_0.0':6.941393423043621,('Pseudolarix_0.0':6.041500387145092,'Tsuga_0.0':6.041500387145092):0.8998930358985291):4.158164813144584,'Pinus_0.0':11.099558236188205):24.031357568609106,((((('Amentotaxus_0.0':5.157283794861918,'Torreya_0.0':5.157283794861918):7.121698161904263,'Cephalotaxus_0.0':12.27898195676618):1.231843313679196,'Austrotaxus_0.0':13.510825270445377):7.206113433502722,((('Athrotaxis_0.0':11.075768820158217,'Taiwania_0.0':11.075768820158217):1.4066191568331234,('Juniperus_0.0':6.184737967182448,'Thuja_0.0':6.184737967182448):6.297650009808892):4.554809917425729,'Austrohamia_minuta_16.0':1.0371978944170692):3.6797408095310296):11.157956755691469,'Sciadopitys_0.0':31.874895459639568):3.2560203451577436):0.7239422489057432,(((((((('Acmopyle_florinii_5.7':1.2762412148041893,('Acmopyle_pancheri_0.0':2.895796234801684,'Acmopyle_sahniana_0.0':2.895796234801684):4.080444980002506):3.8513387396113368,((((((('Afrocarpus_dawei_0.0':0.04917398110458775,'Afrocarpus_usambarensis_0.0':0.04917398110458775):0.13157567004331433,'Afrocarpus_falcatus_0.0':0.18074965114790206):0.2741040779470927,('Afrocarpus_gracilior_0.0':0.11709891003473111,'Afrocarpus_mannii_0.0':0.11709891003473111):0.33775481906026367):4.5469482052995165,((('Nageia_fleuryi_0.0':0.8720249858336959,(('Nageia_formosensis_0.0':0.049855167656874366,'Nageia_nankoensis_0.0':0.049855167656874366):0.17656760948707967,'Nageia_nagi_0.0':0.22642277714395403):0.6456022086897419):1.2683072649996554,('Nageia_motleyi_0.0':1.4622128598266868,'Nageia_wallichiana_0.0':1.4622128598266868):0.6781193910066645):2.8596677491666487,'Nageia_hainanensis_5.0':0.0):0.001801934394511484):0.2841644485231356,((('Retrophyllum_comptonii_0.0':1.420816511066242,'Retrophyllum_minus_0.0':1.420816511066242):1.6186688229914905,('Retrophyllum_rospigliosii_0.0':2.5173483101599174,'Retrophyllum_vitiense_0.0':2.5173483101599174):0.5221370238978151):2.1605146659422676,'Retrophyllum_oxyphyllum_5.2':0.0):0.08596638291764691):0.9641144733090279,(((((('Podocarpus_acutifolius_0.0':2.1448860572465636,('Podocarpus_gnidioides_0.0':1.3336940779371331,((('Podocarpus_hallii_0.0':0.1982146175315397,'Podocarpus_totara_0.0':0.1982146175315397):0.15676562667640973,'Podocarpus_lawrencei_0.0':0.35498024420794944):0.3875572679937102,'Podocarpus_nivalis_0.0':0.7425375122016596):0.5911565657354735):0.8111919793094304):0.3779995228690054,((('Podocarpus_angustifolius_0.0':2.0039094733034606,(((((('Podocarpus_aristulatus_0.0':9.262239042933693E-5,'Podocarpus_ekmanii_0.0':9.262239042933693E-5):0.2956781824644431,'Podocarpus_purdieanus_0.0':0.29577080485487245):0.14329163321798788,'Podocarpus_urbanii_0.0':0.43906243807286033):0.4560335957633305,(((('Podocarpus_brasiliensis_0.0':0.036917795379749097,'Podocarpus_guatemalensis_0.0':0.036917795379749097):0.6671109995296975,'Podocarpus_coriaceus_0.0':0.7040287949094467):0.053831257623387585,('Podocarpus_costaricensis_0.0':0.6343670206423397,'Podocarpus_sellowii_0.0':0.6343670206423397):0.12349303189049454):0.12996699407623247,('Podocarpus_matudae_0.0':0.5100128243802672,'Podocarpus_trinitensis_0.0':0.5100128243802672):0.37781422222879957):0.007268987227124102):0.05035348143791141,'Podocarpus_hispaniolensis_0.0':0.9454495152741023):0.6923965851017386,('Podocarpus_celatus_0.0':0.08332327003251755,'Podocarpus_oleifolius_0.0':0.08332327003251755):1.5545228303433234):0.3660633729276197):0.3949847493692893,('Podocarpus_salignus_0.0':1.3836739200641066,'Podocarpus_smithii_0.0':1.3836739200641066):1.0152203026086433):0.002985418940644635,'Podocarpus_nubigenus_0.0':2.4018796416133945):0.12100593850217445):0.06988145769230947,((('Podocarpus_capuronii_0.0':0.7093582131822188,'Podocarpus_madagascariensis_0.0':0.7093582131822188):0.5260950453990564,(('Podocarpus_elongatus_0.0':0.351631579197325,('Podocarpus_latifolius_0.0':0.2158411434349461,'Podocarpus_milanjianus_0.0':0.2158411434349461):0.13579043576237892):0.5622948700322402,'Podocarpus_henkelii_0.0':0.9139264492295652):0.32152680935170996):1.2975883948305436,(('Podocarpus_lambertii_0.0':0.1368948735721327,'Podocarpus_sprucei_0.0':0.1368948735721327):0.05486497563009368,'Podocarpus_parlatorei_0.0':0.19175984920222638):2.341281804209592):0.05972538439605968):1.1617314131509535,'Podocarpus_witherdenensis_3.72':0.03449845095883175):0.03498665103509335,'Podocarpus_cunninghamii_0.0':3.7894851019939253):0.416455077915054,((((((((('Podocarpus_affinis_0.0':0.08363988572175007,'Podocarpus_decipiens_0.0':0.08363988572175007):0.04695291447041239,'Podocarpus_degeneri_0.0':0.13059280019216246):0.08199117657347074,'Podocarpus_pilgeri_0.0':0.2125839767656332):0.16779829235374363,'Podocarpus_annamiensis_0.0':0.38038226911937684):0.123903995958982,('Podocarpus_chingianus_0.0':0.08246654505240232,'Podocarpus_pallidus_0.0':0.08246654505240232):0.4218197200259565):0.36824296961143965,((((('Podocarpus_archboldii_0.0':0.4471584962842169,('Podocarpus_brassii_0.0':0.3366960752750434,(('Podocarpus_brevifolius_0.0':0.20295616502279898,'Podocarpus_crassigemmis_0.0':0.20295616502279898):0.09530875369038064,('Podocarpus_ramosii_0.0':0.09200009678303211,'Podocarpus_rubens_0.0':0.09200009678303211):0.2062648219301475):0.0384311565618638):0.11046242100917347):0.09316893165313256,'Podocarpus_ledermannii_0.0':0.5403274279373494):0.043589681723814167,'Podocarpus_neriifolius_0.0':0.5839171096611636):0.12072531757859939,('Podocarpus_bracteatus_0.0':0.03710422039388742,('Podocarpus_insularis_0.0':0.031040459207486437,'Podocarpus_pseudobracteatus_0.0':0.031040459207486437):0.006063761186400986):0.6675382068458756):0.1242995902740005,((((('Podocarpus_cf_0.0':0.013764053682553287,'Podocarpus_spathoides_0.0':0.013764053682553287):0.5555016694748505,'Podocarpus_teysmannii_0.0':0.5692657231574038):0.04385310122769992,'Podocarpus_salomonensis_0.0':0.6131188243851037):0.07304078730265473,(((('Podocarpus_deflexus_0.0':0.15307599232553973,'Podocarpus_subtropicalis_0.0':0.15307599232553973):0.15653755031176222,'Podocarpus_thailandensis_0.0':0.30961354263730195):0.05558038923380687,'Podocarpus_macrophyllus_0.0':0.3651939318711088):0.18121130098718952,('Podocarpus_fasciculus_0.0':0.20253760115483269,'Podocarpus_forrestii_0.0':0.20253760115483269):0.3438676317034657):0.13975437882946007):0.016928453240919406,(('Podocarpus_costalis_0.0':0.016152975345493332,'Podocarpus_gibbsiae_0.0':0.016152975345493332):0.6568113353742905,'Podocarpus_nakaii_0.0':0.6729643107197838):0.030123754208894016):0.1258539525850857):0.043587217176034976):0.274656992064659,'Podocarpus_dispermus_0.0':1.1471862267544575):0.24988178950852946,(((((('Podocarpus_beecherae_0.0':0.16614186055596392,'Podocarpus_decumbens_0.0':0.16614186055596392):0.047849313672516464,('Podocarpus_novae-caledoniae_0.0':0.038253033186777835,'Podocarpus_sylvestris_0.0':0.038253033186777835):0.17573814104170254):0.7038672807393505,'Podocarpus_polyspermus_0.0':0.9178584549678308):0.033381131207076864,'Podocarpus_longifoliolatus_0.0':0.9512395861749077):0.24758485839516964,'Podocarpus_grayae_0.0':1.1988244445700773):0.17610569629826878,((('Podocarpus_elatus_0.0':0.18082541758714385,'Podocarpus_polystachyus_0.0':0.18082541758714385):0.27808987556377607,'Podocarpus_rumphii_0.0':0.4589152931509199):0.4412103737842788,'Podocarpus_lucienii_0.0':0.9001256669351987):0.4748044739331474):0.02213787539464085):0.0641837350627914,('Podocarpus_drouynianus_0.0':0.7174762473337919,'Podocarpus_spinulosus_0.0':0.7174762473337919):0.7437755039919864):2.744688428583201):2.0441406763176957):1.993563079652886,(((((('Dacrycarpus_cinctus_0.0':0.1722145127476138,('Dacrycarpus_compactus_0.0':0.021367499280353298,'Dacrycarpus_expansus_0.0':0.021367499280353298):0.15084701346726048):0.07237118802973516,('Dacrycarpus_imbricatus_0.0':0.20651463194015987,'Dacrycarpus_kinabaluensis_0.0':0.20651463194015987):0.03807106883718908):0.37897857840939875,'Dacrycarpus_vieillardii_0.0':0.6235642791867477):0.10110022908054817,'Dacrycarpus_dacrydioides_0.0':0.7246645082672959):5.568651207089076,'Dacrycarpus_puertae_6.0':0.29331571535637124):0.2083745959508594,(((('Dacrydium_araucarioides_0.0':1.829660696750912,(((('Dacrydium_balansae_0.0':0.20259223253776262,('Dacrydium_nausoriense_0.0':0.0593566987185352,'Dacrydium_x_0.0':0.0593566987185352):0.14323553381922743):0.17398798034788712,('Dacrydium_guillauminii_0.0':0.13407391251165715,'Dacrydium_lycopodioides_0.0':0.13407391251165715):0.2425063003739926):0.43332479682310704,'Dacrydium_nidulum_0.0':0.8099050097087568):0.7364449383303642,(('Dacrydium_beccarii_0.0':0.24549489075841163,'Dacrydium_elatum_0.0':0.24549489075841163):0.8368102109446192,('Dacrydium_magnum_0.0':0.0504978948513174,'Dacrydium_xanthandrum_0.0':0.0504978948513174):1.0318072068517132):0.4640448463360902):0.28331074871179096):0.2769508789908224,'Dacrydium_cupressinum_0.0':2.1066115757417343):1.4757263599083368,'Dacrydium_rhomboideum_2.84':0.7423379356500712):0.572603107032509,('Falcatifolium_eocenica_3.72':0.0,(('Falcatifolium_falciforme_0.0':2.7259451771742405,'Falcatifolium_taxoides_0.0':2.7259451771742405):0.29076098082213875,'Falcatifolium_papuanum_0.0':3.016706157996379):0.703293842003621):0.43494104268257994):2.3467492686246505):1.7419536245723304):2.583936018535965):2.093212068133683,('Pheroshaera_microfolius_2.84':0.0,('Pherosphaera_fitzgeraldii_0.0':1.972097325042677,'Pherosphaera_hookeriana_0.0':1.972097325042677):0.8679026749573229):10.08079202254921):0.7155558777215454,('Microcachrys_tetragona_0.0':6.33638271519541,'Microcacrhys_novaezelandia_2.84':3.49638271519541):7.299965185075345):1.5023944458291325,'Saxegothaea_conspicua_0.0':15.138742346099887):3.0455131992564954,(((('Halocarpus_bidwillii_0.0':1.0354988570863675,('Halocarpus_biformis_0.0':0.42755029136562345,'Halocarpus_kirkii_0.0':0.42755029136562345):0.607948565720744):1.8045011429136324,'Halocarpus_highstedii_2.84':0.0):10.231676849007265,(('Lepidothamnus_australis_12.0':0.5458053492869581,(('Lepidothamnus_fonkii_0.0':2.487990499091191,'Lepidothamnus_intermedius_0.0':2.487990499091191):1.060645011472233,'Lepidothamnus_laxifolius_0.0':3.548635510563424):8.997169838723535):0.26843217091250615,((('Phyllocladus_alpinus_0.0':0.8076121800127791,'Phyllocladus_hypophyllus_0.0':0.8076121800127791):0.38140830142566173,('Phyllocladus_aspleniifolius_0.0':0.4225345084911471,('Phyllocladus_toatoa_0.0':0.31845909657184596,'Phyllocladus_trichomanoides_0.0':0.31845909657184596):0.10407541191930114):0.7664859729472937):2.749340791495469,'Phyllocladus_annulatus_3.3':0.6383612729339099):8.875876247265555):0.2574393288078003):2.6424788778055994,(((('Lagarostrobos_franklinii_0.0':4.112696260783157,'Lagarostrobos_marginatus_3.4':0.7126962607831575):5.194810999972188,('Manoao_colensoi_0.0':9.206929087068492,'Manoao_colensoi_fossil_3.5':5.706929087068492):0.10057817368685384):3.98547597079369,'Parasitaxus_usta_0.0':13.292983231549035):1.493135284070643,(((('Prumnopitys_andina_0.0':1.7594805257378179,'Prumnopitys_taxifolia_0.0':1.7594805257378179):0.8946960502442607,'Prumnopitys_montana_0.0':2.6541765759820786):5.035390189223582,((('Prumnopitys_ferruginea_0.0':2.9779577328300655,'Prumnopitys_ferruginoides_0.0':2.9779577328300655):1.7232904241895377,'Prumnopitys_ladei_0.0':4.701248157019603):2.130491396421051,'Prumnopitys_ophiensis_6.0':0.831739553440654):0.8578272117650068):0.7729840407493507,('Sundacarpus_amarus_0.0':5.117875427955238,'Sundacarpus_anglica_4.86':0.25787542795523777):3.3446753779997733):6.323567709664667):0.9280372111931854):2.4700998185435186):7.3157444546436174,'Podocarp_sp_Permian_25.5':0.0):8.673307984533118,(((((((('Agathis_alba_0.0':0.43902908329206963,'Agathis_palmerstonii_0.0':0.43902908329206963):0.2638193976475636,('Agathis_atropurpurea_0.0':0.013434874521188165,'Agathis_microstachya_0.0':0.013434874521188165):0.6894136064184451):0.3106169444405854,((((('Agathis_borneensis_0.0':0.4465881713895671,(('Agathis_dammara_0.0':0.025733392550972137,'Agathis_labillardierei_0.0':0.025733392550972137):0.37874022896126314,'Agathis_endertii_0.0':0.40447362151223526):0.04211454987733182):0.2806863717020497,'Agathis_philippinensis_0.0':0.7272745430916168):0.018613227368576846,'Agathis_lenticula_0.0':0.7458877704601936):0.07605006700605732,('Agathis_lanceolata_0.0':0.5833644572875916,(('Agathis_montana_0.0':0.4821450818131394,'Agathis_ovata_0.0':0.4821450818131394):0.08727157974928368,'Agathis_moorei_0.0':0.5694166615624231):0.013947795725168466):0.23857338017865937):0.0669498567265383,((('Agathis_macrophylla_0.0':0.17686171016570476,'Agathis_vitiensis_0.0':0.17686171016570476):2.2431938317254985E-4,'Agathis_obtusa_0.0':0.1770860295488773):0.037806527391620826,'Agathis_silbae_0.0':0.21489255694049814):0.6739951372522911):0.12457773118742943):0.9904076888045306,'Agathis_australis_0.0':2.0038731141847492):3.4961268858152508,'Agathis_vittata_5.5':0.0):0.10619948872721974,'Wollemia_nobilis_0.0':5.60619948872722):0.6420966983228045,((('Araucaria_angustifolia_0.0':0.4584952337517396,'Araucaria_araucana_0.0':0.4584952337517396):1.3973651177511377,('Araucaria_bidwillii_0.0':0.6142084319411192,'Araucaria_hunsteinii_0.0':0.6142084319411192):1.2416519195617581):2.1927540297610832,((((('Araucaria_bernieri_0.0':0.15203107861718618,('Araucaria_scopulorum_0.0':0.010586335618273856,'Araucaria_subulata_0.0':0.010586335618273856):0.14144474299891233):0.13281191051747293,'Araucaria_schmidii_0.0':0.2848429891346591):0.13762311428767454,('Araucaria_humboldtensis_0.0':0.24875808946047048,('Araucaria_laubenfelsii_0.0':0.03858640273984406,'Araucaria_rulei_0.0':0.03858640273984406):0.21017168672062642):0.17370801396186317):0.08696530349038406,((('Araucaria_biramulata_0.0':0.09538601061225299,'Araucaria_montana_0.0':0.09538601061225299):0.1566962097854877,'Araucaria_muelleri_0.0':0.2520822203977407):0.17392368697834065,('Araucaria_columnaris_0.0':0.36206602978168156,('Araucaria_luxurians_0.0':0.1681102150828249,'Araucaria_nemorosa_0.0':0.1681102150828249):0.19395581469885667):0.06393987759439979):0.08342549953663636):0.7682872640057583,('Araucaria_cunninghamii_0.0':0.384146997136745,'Araucaria_heterophylla_0.0':0.384146997136745):0.893571673781731):2.7708957103454845):2.1996818057860636):16.842679608010275,'Araucaria_sp_19.0':4.090975795060299):11.082332189472819):1.681550069169937);(((('Abies_0.0':7.244732757508779,('Pseudolarix_0.0':6.501972098540754,'Tsuga_0.0':6.501972098540754):0.7427606589680256):4.283451829521094,'Pinus_0.0':11.528184587029873):23.371899873447692,(((((('Amentotaxus_0.0':5.483922914477789,'Torreya_0.0':5.483922914477789):6.604192391631999,'Cephalotaxus_0.0':12.088115306109788):1.608023806022329,'Austrotaxus_0.0':13.696139112132117):5.661705851839498,'Austrohamia_minuta_16.0':3.3578449639716155):1.0030079165389374,(('Athrotaxis_0.0':12.663613427661339,('Juniperus_0.0':7.118551191503033,'Thuja_0.0':7.118551191503033):5.545062236158306):1.078576091414396,'Taiwania_0.0':13.742189519075735):6.618663361434818):10.925024681103526,'Sciadopitys_0.0':31.28587756161408):3.614206898863486):0.8671058374960552,(((((((('Acmopyle_florinii_5.7':0.9433065600942152,('Acmopyle_pancheri_0.0':3.5847240617454106,'Acmopyle_sahniana_0.0':3.5847240617454106):3.058582498348805):4.834144688355371,((((((('Afrocarpus_dawei_0.0':0.05428161330896097,'Afrocarpus_usambarensis_0.0':0.05428161330896097):0.03200852048413313,'Afrocarpus_falcatus_0.0':0.0862901337930941):0.22899029094734769,('Afrocarpus_gracilior_0.0':0.3009021450248234,'Afrocarpus_mannii_0.0':0.3009021450248234):0.014378279715618392):4.694142436139222,(((('Nageia_fleuryi_0.0':0.6025349493520618,(('Nageia_formosensis_0.0':0.39746032363890865,'Nageia_nagi_0.0':0.39746032363890865):0.13677791020386093,'Nageia_nankoensis_0.0':0.5342382338427696):0.06829671550929217):0.38449416492697996,'Nageia_motleyi_0.0':0.9870291142790417):1.0741300646829404,'Nageia_wallichiana_0.0':2.061159178961982):2.938840821038018,'Nageia_hainanensis_5.0':0.0):0.009422860879663375):0.5720566601178216,(((('Retrophyllum_comptonii_0.0':1.3617634887775234,'Retrophyllum_minus_0.0':1.3617634887775234):1.0929043550075634,'Retrophyllum_vitiense_0.0':2.454667843785087):0.2625129992583406,'Retrophyllum_rospigliosii_0.0':2.7171808430434274):2.4828191569565727,'Retrophyllum_oxyphyllum_5.2':0.0):0.38147952099748483):0.6878426008014342,(((((((('Podocarpus_acutifolius_0.0':1.6288700627060788,(('Podocarpus_gnidioides_0.0':0.6090716097748464,(('Podocarpus_hallii_0.0':0.0211343876123089,'Podocarpus_totara_0.0':0.0211343876123089):0.5360744436618707,'Podocarpus_lawrencei_0.0':0.5572088312741796):0.051862778500666784):0.12341321233486025,'Podocarpus_nivalis_0.0':0.7324848221097067):0.8963852405963721):0.24842825811881797,'Podocarpus_nubigenus_0.0':1.8772983208248968):0.6913744070877923,(('Podocarpus_angustifolius_0.0':1.7939169692189332,(((('Podocarpus_aristulatus_0.0':0.21015361798206472,('Podocarpus_ekmanii_0.0':0.18192696058390675,'Podocarpus_purdieanus_0.0':0.18192696058390675):0.028226657398157967):0.27732644586366845,'Podocarpus_urbanii_0.0':0.48748006384573317):0.43880940734677687,(((('Podocarpus_brasiliensis_0.0':0.2535816130582264,'Podocarpus_guatemalensis_0.0':0.2535816130582264):0.37550860612146014,'Podocarpus_coriaceus_0.0':0.6290902191796865):0.07921979537228196,('Podocarpus_costaricensis_0.0':0.3763523950076763,'Podocarpus_sellowii_0.0':0.3763523950076763):0.3319576195442922):0.09645553537206819,(('Podocarpus_hispaniolensis_0.0':0.6038364028906282,'Podocarpus_trinitensis_0.0':0.6038364028906282):0.1240292345828814,'Podocarpus_matudae_0.0':0.7278656374735096):0.07689991245052707):0.12152392126847333):0.5340141001297396,('Podocarpus_celatus_0.0':0.22156295987041258,'Podocarpus_oleifolius_0.0':0.22156295987041258):1.2387406114518371):0.33361339789668354):0.3223690536431112,(('Podocarpus_capuronii_0.0':0.5503226971135898,'Podocarpus_madagascariensis_0.0':0.5503226971135898):0.7537622769408737,(('Podocarpus_elongatus_0.0':0.2419464735393197,('Podocarpus_latifolius_0.0':0.18578156297003284,'Podocarpus_milanjianus_0.0':0.18578156297003284):0.05616491056928685):0.3216561790591423,'Podocarpus_henkelii_0.0':0.563602652598462):0.7404823214560016):0.8122010488075808):0.4523867050506447):0.14700084119375711,('Podocarpus_salignus_0.0':1.9289469866479108,'Podocarpus_smithii_0.0':1.9289469866479108):0.7867265824585354):0.5011437336672433,(('Podocarpus_lambertii_0.0':0.0951618884361935,'Podocarpus_sprucei_0.0':0.0951618884361935):0.017365553073113826,'Podocarpus_parlatorei_0.0':0.11252744150930732):3.104289861264382):0.5677685821663379,'Podocarpus_witherdenensis_3.72':0.06458588494002715):0.030074753534888643,'Podocarpus_cunninghamii_0.0':3.814660638474916):0.7913020383962368,((((((((('Podocarpus_affinis_0.0':0.34528530816991193,'Podocarpus_teysmannii_0.0':0.34528530816991193):0.06458142193754068,(('Podocarpus_cf_0.0':0.08442799607757362,'Podocarpus_spathoides_0.0':0.08442799607757362):0.1557335410860933,('Podocarpus_degeneri_0.0':0.0042781656600106655,'Podocarpus_pallidus_0.0':0.0042781656600106655):0.23588337150365626):0.1697051929437857):0.31509936621142837,(('Podocarpus_annamiensis_0.0':0.4704348183098299,'Podocarpus_decipiens_0.0':0.4704348183098299):0.11522820353131114,'Podocarpus_salomonensis_0.0':0.585663021841141):0.13930307447773993):0.11079904200741597,((('Podocarpus_bracteatus_0.0':0.08902982218993614,'Podocarpus_pilgeri_0.0':0.08902982218993614):0.14559949627298008,('Podocarpus_insularis_0.0':0.027106685005862614,'Podocarpus_pseudobracteatus_0.0':0.027106685005862614):0.2075226334570536):0.5507205338828773,('Podocarpus_costalis_0.0':0.6682799910353178,(((('Podocarpus_deflexus_0.0':0.08361521011632123,'Podocarpus_thailandensis_0.0':0.08361521011632123):0.07559504443006698,('Podocarpus_macrophyllus_0.0':0.14904338249697865,'Podocarpus_subtropicalis_0.0':0.14904338249697865):0.010166872049409553):0.19553381911960677,'Podocarpus_nakaii_0.0':0.354744073665995):0.12380544062120097,(('Podocarpus_fasciculus_0.0':0.06069859237713189,'Podocarpus_forrestii_0.0':0.06069859237713189):0.2053709377309273,'Podocarpus_gibbsiae_0.0':0.26606953010805917):0.21247998417913677):0.18973047674812182):0.11706986131047581):0.05041528598050338):0.0559855550733096,(((('Podocarpus_archboldii_0.0':0.06062811806908936,'Podocarpus_ledermannii_0.0':0.06062811806908936):0.24422867246157037,'Podocarpus_neriifolius_0.0':0.3048567905306597):0.09294123483172068,'Podocarpus_crassigemmis_0.0':0.3977980253623804):0.39522527686411757,(('Podocarpus_brassii_0.0':0.5430633722413037,'Podocarpus_brevifolius_0.0':0.5430633722413037):0.12779400293527865,('Podocarpus_ramosii_0.0':0.2742435403307963,'Podocarpus_rubens_0.0':0.2742435403307963):0.3966138348457861):0.12216592704991558):0.09872739117310858):0.1152202270731334,'Podocarpus_chingianus_0.0':1.00697092047274):0.21936831145803048,'Podocarpus_dispermus_0.0':1.2263392319307704):0.29902884335315205,((((((('Podocarpus_beecherae_0.0':0.07292013694976228,'Podocarpus_sylvestris_0.0':0.07292013694976228):0.002492163267813388,'Podocarpus_novae-caledoniae_0.0':0.07541230021757567):0.5841868979275546,'Podocarpus_longifoliolatus_0.0':0.6595991981451302):0.047892735221336746,'Podocarpus_decumbens_0.0':0.707491933366467):0.10687488664636735,'Podocarpus_polyspermus_0.0':0.8143668200128343):0.2187032295251542,'Podocarpus_grayae_0.0':1.0330700495379885):0.31899312806565416,((('Podocarpus_elatus_0.0':0.009536842152260298,'Podocarpus_polystachyus_0.0':0.009536842152260298):0.45218933202884376,'Podocarpus_rumphii_0.0':0.46172617418110407):0.7639925475089908,'Podocarpus_lucienii_0.0':1.2257187216900949):0.12634445591354782):0.1733048976802798):0.2343130233818107,('Podocarpus_drouynianus_0.0':0.8532609902473229,'Podocarpus_spinulosus_0.0':0.8532609902473229):0.9064201084184103):2.84628157820542):1.6633594449277664):2.714298658926869,(((((('Dacrycarpus_cinctus_0.0':0.18003116533753902,('Dacrycarpus_compactus_0.0':0.14571582142270487,'Dacrycarpus_expansus_0.0':0.14571582142270487):0.03431534391483415):0.4908562269854473,('Dacrycarpus_imbricatus_0.0':0.5398822586099296,'Dacrycarpus_kinabaluensis_0.0':0.5398822586099296):0.13100513371305678):0.306183196532403,'Dacrycarpus_vieillardii_0.0':0.9770705888553893):0.1815008711325371,'Dacrycarpus_dacrydioides_0.0':1.1585714599879264):5.265113130132426,'Dacrycarpus_puertae_6.0':0.4236845901203523):0.4103581530021172,(((('Dacrydium_araucarioides_0.0':1.6959884946639667,(((('Dacrydium_balansae_0.0':0.08939770424139601,'Dacrydium_nidulum_0.0':0.08939770424139601):0.0873607768826356,'Dacrydium_nausoriense_0.0':0.1767584811240316):0.2837023432803999,('Dacrydium_guillauminii_0.0':0.27443679120782893,('Dacrydium_lycopodioides_0.0':0.11494097723874733,'Dacrydium_x_0.0':0.11494097723874733):0.1594958139690816):0.1860240331966026):1.0474542096792252,(('Dacrydium_beccarii_0.0':0.1123060808050859,'Dacrydium_elatum_0.0':0.1123060808050859):0.767166366554523,('Dacrydium_magnum_0.0':0.029317465302259645,'Dacrydium_xanthandrum_0.0':0.029317465302259645):0.8501549820573492):0.6284425867240478):0.18807346058031005):0.4490289029316774,'Dacrydium_cupressinum_0.0':2.145017397595644):1.5345864205346103,'Dacrydium_rhomboideum_2.84':0.8396038181302545):0.19366123556207837,('Falcatifolium_eocenica_3.72':0.0,(('Falcatifolium_falciforme_0.0':1.756322869111969,'Falcatifolium_papuanum_0.0':1.756322869111969):0.01537078488871546,'Falcatifolium_taxoides_0.0':1.7716936540006845):1.9483063459993157):0.15326505369233256):2.9607776894301367):2.1495780376033187):2.4938304677237983):1.8547955397925655,('Pheroshaera_microfolius_2.84':0.0,('Pherosphaera_fitzgeraldii_0.0':1.4321022211420174,'Pherosphaera_hookeriana_0.0':1.4321022211420174):1.4078977788579825):10.492246788242152):1.4023941664584054,('Microcachrys_tetragona_0.0':7.268823765173403,'Microcacrhys_novaezelandia_2.84':4.428823765173403):7.465817189527154):0.9754984743641355,'Saxegothaea_conspicua_0.0':15.710139429064693):2.510859180754146,((((('Halocarpus_bidwillii_0.0':0.8048933310823726,('Halocarpus_biformis_0.0':0.468963805010916,'Halocarpus_kirkii_0.0':0.468963805010916):0.3359295260714566):2.0351066689176274,'Halocarpus_highstedii_2.84':0.0):11.323477142906569,((('Prumnopitys_andina_0.0':2.367975543661133,('Prumnopitys_montana_0.0':1.0602442018937113,'Prumnopitys_taxifolia_0.0':1.0602442018937113):1.3077313417674217):5.776744171604271,((('Prumnopitys_ferruginea_0.0':3.191160403744528,'Prumnopitys_ferruginoides_0.0':3.191160403744528):1.2720887519317885,'Prumnopitys_ladei_0.0':4.4632491556763165):1.679721581989691,'Prumnopitys_ophiensis_6.0':0.14297073766600743):2.001748977599397):0.4838903006578654,('Sundacarpus_amarus_0.0':8.063496000796507,'Sundacarpus_anglica_4.86':3.2034960007965063):0.5651140151267633):5.534867126983299):0.875403228272635,((('Lagarostrobos_franklinii_0.0':4.938637843775288,'Lagarostrobos_marginatus_3.4':1.538637843775288):5.108917919379145,('Manoao_colensoi_0.0':5.66004786233254,'Manoao_colensoi_fossil_3.5':2.16004786233254):4.387507900821893):3.6494713352182693,'Parasitaxus_usta_0.0':13.697027098372702):1.3418532728065014):1.4920460415383907,(('Lepidothamnus_australis_12.0':0.0,(('Lepidothamnus_fonkii_0.0':2.1571942672430597,'Lepidothamnus_intermedius_0.0':2.1571942672430597):1.170256750007955,'Lepidothamnus_laxifolius_0.0':3.3274510172510148):8.672548982748985):2.703298170139094,((('Phyllocladus_alpinus_0.0':0.23024081962753037,(('Phyllocladus_aspleniifolius_0.0':0.15538171648222734,'Phyllocladus_trichomanoides_0.0':0.15538171648222734):0.014774186618221524,'Phyllocladus_hypophyllus_0.0':0.17015590310044887):0.060084916527081506):0.4384208179793161,'Phyllocladus_toatoa_0.0':0.6686616376068465):13.112127441560233,'Phyllocladus_annulatus_3.3':10.480789079167078):0.9225090909720155):1.8276282425785002):1.6900721971012445):13.654358105354564,'Podocarp_sp_Permian_25.5':6.375356715173403):1.9455388108218443,(((((((('Agathis_alba_0.0':0.2674660265334006,'Agathis_palmerstonii_0.0':0.2674660265334006):0.20657674509141732,('Agathis_atropurpurea_0.0':0.06719964743079501,'Agathis_microstachya_0.0':0.06719964743079501):0.4068431241940229):0.5559469842051568,(((('Agathis_borneensis_0.0':0.6044020832383727,(('Agathis_dammara_0.0':0.06887701530010348,'Agathis_labillardierei_0.0':0.06887701530010348):0.3126164128520959,'Agathis_endertii_0.0':0.3814934281521994):0.22290865508617336):0.09051765320449268,'Agathis_philippinensis_0.0':0.6949197364428654):0.2619229788979315,'Agathis_lenticula_0.0':0.9568427153407969):0.07188872489605347,(('Agathis_lanceolata_0.0':0.6553244904072879,(('Agathis_montana_0.0':0.5685136611675548,'Agathis_moorei_0.0':0.5685136611675548):0.006648566795012911,'Agathis_ovata_0.0':0.5751622279625677):0.08016226244472024):0.3658858614548133,(('Agathis_macrophylla_0.0':0.38299364038222344,('Agathis_obtusa_0.0':0.36214726270487935,'Agathis_vitiensis_0.0':0.36214726270487935):0.020846377677344097):0.017761872849596072,'Agathis_silbae_0.0':0.4007555132318195):0.6204548386302817):0.007521088374749185):0.0012583155931242818):0.8759733342540157,'Agathis_australis_0.0':1.9059630900839903):3.5940369099160097,'Agathis_vittata_5.5':0.0):0.3605757806285128,'Wollemia_nobilis_0.0':5.860575780628513):1.1577056983098162,((('Araucaria_angustifolia_0.0':0.7545529790371732,'Araucaria_araucana_0.0':0.7545529790371732):1.3296939279371698,('Araucaria_bidwillii_0.0':0.6544629041932719,'Araucaria_hunsteinii_0.0':0.6544629041932719):1.429784002781071):2.582817544749127,(((((('Araucaria_bernieri_0.0':0.06237415925081748,'Araucaria_subulata_0.0':0.06237415925081748):0.1683294903081338,'Araucaria_schmidii_0.0':0.23070364955895128):0.13342066960312265,(('Araucaria_biramulata_0.0':0.21837754255488473,'Araucaria_montana_0.0':0.21837754255488473):0.04087520294468838,'Araucaria_muelleri_0.0':0.2592527454995731):0.10487157366250083):0.009686345744971403,('Araucaria_humboldtensis_0.0':0.18850159089350318,'Araucaria_scopulorum_0.0':0.18850159089350318):0.18530907401354216):0.0382700678567518,(('Araucaria_columnaris_0.0':0.2455047192477349,('Araucaria_luxurians_0.0':0.03505741642149224,'Araucaria_nemorosa_0.0':0.03505741642149224):0.21044730282624266):0.11039908778594579,('Araucaria_laubenfelsii_0.0':0.1093255000658677,'Araucaria_rulei_0.0':0.1093255000658677):0.24657830696781297):0.056176925730116456):1.1241266441216278,('Araucaria_cunninghamii_0.0':0.2016178374955711,'Araucaria_heterophylla_0.0':0.2016178374955711):1.334589539389854):3.130857074838045):2.351217027214859):11.981718521061671,'Araucaria_sp_19.0':0.0):14.820895525995248):1.9462947719783728);(((('Abies_0.0':6.8116603831739,('Pseudolarix_0.0':6.482657351600292,'Tsuga_0.0':6.482657351600292):0.3290030315736088):3.4614730581250894,'Pinus_0.0':10.27313344129899):23.82072826181058,(((((('Amentotaxus_0.0':5.886874547175988,'Torreya_0.0':5.886874547175988):5.546234041366353,'Cephalotaxus_0.0':11.433108588542341):1.2950224820300225,'Austrotaxus_0.0':12.728131070572363):6.954307609603809,(('Athrotaxis_0.0':11.647678413554354,'Taiwania_0.0':11.647678413554354):1.492191406759595,('Juniperus_0.0':8.216524967330022,'Thuja_0.0':8.216524967330022):4.923344852983927):6.542568859862223):6.216566005143438,'Austrohamia_minuta_16.0':9.89900468531961):4.939451164939566,'Sciadopitys_0.0':30.838455850259177):3.255405852850391):0.6804698769964119,(((((((('Acmopyle_florinii_5.7':0.3361979205975425,('Acmopyle_pancheri_0.0':3.1909016350266444,'Acmopyle_sahniana_0.0':3.1909016350266444):2.8452962855708983):5.342465607645648,(((((((('Afrocarpus_dawei_0.0':0.09537999135215482,'Afrocarpus_falcatus_0.0':0.09537999135215482):0.003278995958954603,'Afrocarpus_usambarensis_0.0':0.09865898731110942):0.11313933521393221,'Afrocarpus_gracilior_0.0':0.21179832252504163):0.038978014452386495,'Afrocarpus_mannii_0.0':0.2507763369774281):4.81984165971169,((('Nageia_fleuryi_0.0':0.5751436733756364,(('Nageia_formosensis_0.0':0.07976213571212643,'Nageia_nagi_0.0':0.07976213571212643):0.10547287145580406,'Nageia_nankoensis_0.0':0.18523500716793048):0.3899086662077059):1.3263771457681681,('Nageia_motleyi_0.0':1.7756796173178047,'Nageia_wallichiana_0.0':1.7756796173178047):0.12584120182599978):3.0984791808561956,'Nageia_hainanensis_5.0':0.0):0.07061799668911828):0.4216581243584647,(((('Retrophyllum_comptonii_0.0':1.6366795339744638,'Retrophyllum_minus_0.0':1.6366795339744638):1.012744204524492,'Retrophyllum_vitiense_0.0':2.649423738498956):0.24254759905960244,'Retrophyllum_rospigliosii_0.0':2.8919713375585583):2.308028662441442,'Retrophyllum_oxyphyllum_5.2':0.0):0.2922761210475828):0.9764497039086306,(((((('Podocarpus_acutifolius_0.0':2.3931592258633207,('Podocarpus_gnidioides_0.0':1.6628349558584927,(('Podocarpus_hallii_0.0':0.1345464433895602,'Podocarpus_totara_0.0':0.1345464433895602):0.46818097553333227,('Podocarpus_lawrencei_0.0':0.37583246801116554,'Podocarpus_nivalis_0.0':0.37583246801116554):0.22689495091172696):1.0601075369356003):0.730324270004828):0.18763997310292968,((('Podocarpus_angustifolius_0.0':1.918593306927742,(((((('Podocarpus_aristulatus_0.0':0.013574343680304145,'Podocarpus_ekmanii_0.0':0.013574343680304145):0.18395996169612108,'Podocarpus_purdieanus_0.0':0.19753430537642522):0.13021388118324648,'Podocarpus_urbanii_0.0':0.3277481865596717):0.2812534455232251,(('Podocarpus_hispaniolensis_0.0':0.2977255239618915,'Podocarpus_matudae_0.0':0.2977255239618915):0.0776821590432889,'Podocarpus_trinitensis_0.0':0.3754076830051804):0.2335939490777164):0.07100212224288516,((('Podocarpus_brasiliensis_0.0':0.32078737154898035,'Podocarpus_coriaceus_0.0':0.32078737154898035):0.026577880747335247,'Podocarpus_guatemalensis_0.0':0.3473652522963156):0.21468487545068132,('Podocarpus_costaricensis_0.0':0.38366565474646036,'Podocarpus_sellowii_0.0':0.38366565474646036):0.17838447300053656):0.11795362657878505):0.7725891996282201,('Podocarpus_celatus_0.0':0.043690998894362225,'Podocarpus_oleifolius_0.0':0.043690998894362225):1.40890195505964):0.46600035297374):0.1256246492535109,((('Podocarpus_capuronii_0.0':0.43069507880263547,'Podocarpus_madagascariensis_0.0':0.43069507880263547):0.7176200034778654,(('Podocarpus_elongatus_0.0':0.34239230135064097,('Podocarpus_latifolius_0.0':0.3154926578378992,'Podocarpus_milanjianus_0.0':0.3154926578378992):0.026899643512741767):0.46648020598981915,'Podocarpus_henkelii_0.0':0.8088725073404601):0.3394425749400407):0.8594571474251409,('Podocarpus_salignus_0.0':1.2685333725262729,'Podocarpus_smithii_0.0':1.2685333725262729):0.7392388571793689):0.036445726475611284):0.4266653493850825,'Podocarpus_nubigenus_0.0':2.4708833055663355):0.10991589339991492):0.02265816286429656,(('Podocarpus_lambertii_0.0':0.10266964938419694,'Podocarpus_parlatorei_0.0':0.10266964938419694):0.31241799418419836,'Podocarpus_sprucei_0.0':0.4150876435683953):2.1883697182621518):1.1165426381694532,'Podocarpus_witherdenensis_3.72':0.0):0.08084615455062227,'Podocarpus_cunninghamii_0.0':3.8008461545506225):0.8493070927512183,((((((((('Podocarpus_affinis_0.0':0.3254729919484826,(('Podocarpus_bracteatus_0.0':0.0864753769822877,'Podocarpus_insularis_0.0':0.0864753769822877):0.08074832845249942,'Podocarpus_pseudobracteatus_0.0':0.16722370543478712):0.1582492865136955):0.2999919548474211,'Podocarpus_cf_0.0':0.6254649467959037):0.0799151219213795,'Podocarpus_pilgeri_0.0':0.7053800687172832):0.07710989941567725,('Podocarpus_annamiensis_0.0':0.7373390780787158,('Podocarpus_decipiens_0.0':0.1841416931243824,('Podocarpus_degeneri_0.0':0.04249474795838934,'Podocarpus_pallidus_0.0':0.04249474795838934):0.14164694516599305):0.5531973849543335):0.04515089005424466):0.10266288096438825,((('Podocarpus_archboldii_0.0':0.15106739521431753,'Podocarpus_ledermannii_0.0':0.15106739521431753):0.4036307227325141,'Podocarpus_neriifolius_0.0':0.5546981179468317):0.14020778234840303,('Podocarpus_brassii_0.0':0.47610075943358476,(('Podocarpus_brevifolius_0.0':0.41144388638166346,'Podocarpus_crassigemmis_0.0':0.41144388638166346):0.030484884805220436,('Podocarpus_ramosii_0.0':0.2602573874361616,'Podocarpus_rubens_0.0':0.2602573874361616):0.18167138375072228):0.03417198824670087):0.21880514086164993):0.190246948802114):0.03160547149444948,('Podocarpus_costalis_0.0':0.8611193358897965,((('Podocarpus_deflexus_0.0':0.30290705230775294,(('Podocarpus_macrophyllus_0.0':0.20382094317654484,'Podocarpus_thailandensis_0.0':0.20382094317654484):0.04257165139924193,'Podocarpus_subtropicalis_0.0':0.24639259457578677):0.05651445773196617):0.251843867951814,(('Podocarpus_fasciculus_0.0':0.014858806582419405,'Podocarpus_gibbsiae_0.0':0.014858806582419405):0.35292170176407395,('Podocarpus_forrestii_0.0':0.10994246050795307,'Podocarpus_nakaii_0.0':0.10994246050795307):0.25783804783854025):0.18697041191307362):0.15953906985977717,('Podocarpus_salomonensis_0.0':0.5066307795499478,('Podocarpus_spathoides_0.0':0.13274117216638212,'Podocarpus_teysmannii_0.0':0.13274117216638212):0.3738896073835657):0.2076592105693963):0.14682934577045237):0.05563898470200168):0.07327556205885488,'Podocarpus_chingianus_0.0':0.9900338826506531):0.1550567787921978,'Podocarpus_dispermus_0.0':1.1450906614428509):0.16241838077681958,((((('Podocarpus_beecherae_0.0':0.02168674352632599,'Podocarpus_sylvestris_0.0':0.02168674352632599):0.0443727381322845,'Podocarpus_novae-caledoniae_0.0':0.06605948165861049):0.6111807949337082,((('Podocarpus_decumbens_0.0':0.4569220247673842,'Podocarpus_polyspermus_0.0':0.4569220247673842):0.0904697489085583,'Podocarpus_longifoliolatus_0.0':0.5473917736759425):0.07670092564371123,'Podocarpus_grayae_0.0':0.6240926993196537):0.05314757727266506):0.32072051840003746,((('Podocarpus_elatus_0.0':0.040662923235419826,'Podocarpus_polystachyus_0.0':0.040662923235419826):0.4146588787013658,'Podocarpus_rumphii_0.0':0.4553218019367856):0.33877194371138863,'Podocarpus_lucienii_0.0':0.7940937456481743):0.20386704934418198):0.2953338914354945,('Podocarpus_drouynianus_0.0':0.7998246275592429,'Podocarpus_spinulosus_0.0':0.7998246275592429):0.49347005886860784):0.014214355791819733):3.3426442050821703):1.8185725776543729):2.4360059835937298,(((((('Dacrycarpus_cinctus_0.0':0.33974540738211445,('Dacrycarpus_compactus_0.0':0.004781762594781346,'Dacrycarpus_expansus_0.0':0.004781762594781346):0.3349636447873331):0.2522570430943537,('Dacrycarpus_imbricatus_0.0':0.2578666129095856,'Dacrycarpus_kinabaluensis_0.0':0.2578666129095856):0.33413583756688253):0.3663723775215485,'Dacrycarpus_vieillardii_0.0':0.9583748279980167):9.854348026960835E-4,'Dacrycarpus_dacrydioides_0.0':0.9593602628007127):5.040639737199287,'Dacrycarpus_puertae_6.0':0.0):1.2344933620393324,(((('Dacrydium_araucarioides_0.0':1.819923310062353,(((('Dacrydium_balansae_0.0':0.1916254219084763,'Dacrydium_nausoriense_0.0':0.1916254219084763):0.23301310260981906,'Dacrydium_nidulum_0.0':0.42463852451829537):0.10695750377739349,(('Dacrydium_guillauminii_0.0':0.06786270504045917,'Dacrydium_x_0.0':0.06786270504045917):0.11610653256783611,'Dacrydium_lycopodioides_0.0':0.18396923760829528):0.34762679068739355):0.9376472860158307,(('Dacrydium_beccarii_0.0':0.19492162843389801,'Dacrydium_elatum_0.0':0.19492162843389801):0.8532579650873754,('Dacrydium_magnum_0.0':0.00882759044011149,'Dacrydium_xanthandrum_0.0':0.00882759044011149):1.039352003081162):0.4210637207902461):0.35067999575083353):0.7270595566429694,'Dacrydium_cupressinum_0.0':2.5469828667053225):0.2930171332946774,'Dacrydium_rhomboideum_2.84':0.0):2.000029774730403,('Falcatifolium_eocenica_3.72':1.02507385530491,('Falcatifolium_falciforme_0.0':2.8084854500275807,('Falcatifolium_papuanum_0.0':2.301722980421219,'Falcatifolium_taxoides_0.0':2.301722980421219):0.5067624696063615):1.9365884052773294):0.09495591942549275):2.3944635873089295):1.670238446510611):2.4739317196932475):1.1188609078074112,('Pheroshaera_microfolius_2.84':2.0025473780233707,('Pherosphaera_fitzgeraldii_0.0':1.8384814342561597,'Pherosphaera_hookeriana_0.0':1.8384814342561597):3.004065943767211):7.654977058027232):1.5234019700662405,('Microcachrys_tetragona_0.0':2.84,'Microcacrhys_novaezelandia_2.84':0.0):11.180926406116843):0.7127422076995895,'Saxegothaea_conspicua_0.0':14.733668613816432):2.839013117654856,((((('Halocarpus_bidwillii_0.0':0.24656039843095803,'Halocarpus_biformis_0.0':0.24656039843095803):0.19706003939243136,'Halocarpus_kirkii_0.0':0.4436204378233894):4.889109596617651,'Halocarpus_highstedii_2.84':2.49273003444104):10.200886194616865,(('Lepidothamnus_australis_12.0':0.43266255872516446,('Lepidothamnus_fonkii_0.0':3.5400190321547407,('Lepidothamnus_intermedius_0.0':2.6298716524581063,'Lepidothamnus_laxifolius_0.0':2.6298716524581063):0.9101473796966344):8.892643526570424):0.8537601134496047,(('Phyllocladus_alpinus_0.0':0.5404766381316839,(('Phyllocladus_aspleniifolius_0.0':0.11138499112548239,('Phyllocladus_toatoa_0.0':0.031588142339319655,'Phyllocladus_trichomanoides_0.0':0.031588142339319655):0.07979684878616274):0.19924697181828033,'Phyllocladus_hypophyllus_0.0':0.3106319629437627):0.22984467518792118):2.759523361868316,'Phyllocladus_annulatus_3.3':0.0):9.986422672174768):2.2471935568831363):0.3379255767208793,(((('Lagarostrobos_franklinii_0.0':5.5560500793834,'Lagarostrobos_marginatus_3.4':2.1560500793834003):3.5461463204526957,('Manoao_colensoi_0.0':3.516759917513625,'Manoao_colensoi_fossil_3.5':0.016759917513625044):5.585436482322471):4.092585466122376,'Parasitaxus_usta_0.0':13.194781865958472):1.9815089778454311,((('Prumnopitys_andina_0.0':2.392413467772945,('Prumnopitys_montana_0.0':1.8592746120921595,'Prumnopitys_taxifolia_0.0':1.8592746120921595):0.5331388556807857):5.792954442453704,((('Prumnopitys_ferruginea_0.0':3.266171620760804,'Prumnopitys_ferruginoides_0.0':3.266171620760804):0.9461332484004106,'Prumnopitys_ladei_0.0':4.212304869161215):3.6087131852229737,'Prumnopitys_ophiensis_6.0':1.8210180543841883):0.3643498558424607):1.0790252610695301,('Sundacarpus_amarus_0.0':6.474251471427935,'Sundacarpus_anglica_4.86':1.6142514714279343):2.7901416998682445):5.911897672507724):0.6952509619748817):1.7011399256925035):14.408474815482776,'Podocarp_sp_Permian_25.5':6.481156546954065):1.7021638618702646,((((((((('Agathis_alba_0.0':0.46364366463079143,'Agathis_palmerstonii_0.0':0.46364366463079143):0.09472291565337165,('Agathis_atropurpurea_0.0':0.008701659427117673,'Agathis_microstachya_0.0':0.008701659427117673):0.5496649208570454):0.37565181311598284,('Agathis_lanceolata_0.0':0.6527902174166419,(('Agathis_montana_0.0':0.5163488581458514,'Agathis_moorei_0.0':0.5163488581458514):0.11247177678744058,'Agathis_ovata_0.0':0.628820634933292):0.023969582483349905):0.281228175983504):0.08121438097051692,((('Agathis_borneensis_0.0':0.4575636169812791,('Agathis_endertii_0.0':0.3866761133569646,'Agathis_lenticula_0.0':0.3866761133569646):0.07088750362431451):0.1989837872000726,(('Agathis_dammara_0.0':0.05322356016052422,'Agathis_labillardierei_0.0':0.05322356016052422):0.4941914291088111,'Agathis_philippinensis_0.0':0.5474149892693353):0.10913241491201642):0.32480965720882304,((('Agathis_macrophylla_0.0':0.1685263042714154,'Agathis_vitiensis_0.0':0.1685263042714154):0.08894927324726376,'Agathis_silbae_0.0':0.25747557751867917):0.05937643664036435,'Agathis_obtusa_0.0':0.3168520141590435):0.6645050472311312):0.03387571298048808):0.9880109272679038,'Agathis_australis_0.0':2.0032437016385667):3.4967562983614333,'Agathis_vittata_5.5':0.0):0.1545789460042153,'Wollemia_nobilis_0.0':5.654578946004215):1.0565321108418146,((('Araucaria_angustifolia_0.0':0.5967839354018883,'Araucaria_araucana_0.0':0.5967839354018883):1.4528419562398485,('Araucaria_bidwillii_0.0':0.7470743583404187,'Araucaria_hunsteinii_0.0':0.7470743583404187):1.302551533301318):2.260307051589406,(((((('Araucaria_bernieri_0.0':0.13877923893900862,('Araucaria_scopulorum_0.0':0.07429232823466499,'Araucaria_subulata_0.0':0.07429232823466499):0.06448691070434363):0.0982594445272843,'Araucaria_schmidii_0.0':0.23703868346629292):0.09501979240727221,('Araucaria_laubenfelsii_0.0':0.10523771642009211,'Araucaria_rulei_0.0':0.10523771642009211):0.22682075945347302):0.1389298729018763,((('Araucaria_biramulata_0.0':0.18522841869413606,'Araucaria_montana_0.0':0.18522841869413606):0.08177270806767287,'Araucaria_muelleri_0.0':0.2670011267618089):0.15292404339938082,'Araucaria_humboldtensis_0.0':0.41992517016118974):0.05106317861425169):0.059442379470110496,(('Araucaria_columnaris_0.0':0.003007147773021393,'Araucaria_nemorosa_0.0':0.003007147773021393):0.2966726481681923,'Araucaria_luxurians_0.0':0.2996797959412137):0.23075093230433824):0.9956165774569276,('Araucaria_cunninghamii_0.0':0.25909000698743234,'Araucaria_heterophylla_0.0':0.25909000698743234):1.266957298715047):2.7838856375286634):2.401178113614887):16.035541101710887,'Araucaria_sp_19.0':3.746652158556916):10.936668250267413):1.0910111712816501);(((('Abies_0.0':7.114542861003139,('Pseudolarix_0.0':6.0960972464244305,'Tsuga_0.0':6.0960972464244305):1.0184456145787086):3.9456484431929333,'Pinus_0.0':11.060191304196072):25.371808601214816,((((('Amentotaxus_0.0':4.346325336168229,'Torreya_0.0':4.346325336168229):8.133622451621914,'Cephalotaxus_0.0':12.479947787790142):1.1463287051384903,'Austrotaxus_0.0':13.626276492928632):6.590240117415043,((('Athrotaxis_0.0':11.946852428882504,('Juniperus_0.0':6.28540002612199,'Thuja_0.0':6.28540002612199):5.661452402760514):1.1540377031443168,'Taiwania_0.0':13.100890132026821):6.874183347046449,'Austrohamia_minuta_16.0':3.97507347907327):0.24144313127040462):9.948927298673368,'Sciadopitys_0.0':30.165443909017043):6.266555996393848):0.6254698940423111,(((((((('Acmopyle_florinii_5.7':0.5908283211720375,('Acmopyle_pancheri_0.0':3.8694079729625526,'Acmopyle_sahniana_0.0':3.8694079729625526):2.421420348209485):4.687572522254783,(((((('Afrocarpus_dawei_0.0':0.08496801612110955,('Afrocarpus_falcatus_0.0':0.07514186464631771,'Afrocarpus_usambarensis_0.0':0.07514186464631771):0.009826151474791836):0.15980209440733878,('Afrocarpus_gracilior_0.0':0.13950225549436546,'Afrocarpus_mannii_0.0':0.13950225549436546):0.10526785503408287):4.829547315909756,(((('Nageia_fleuryi_0.0':0.5596713959472845,('Nageia_formosensis_0.0':0.14087644315481748,('Nageia_nagi_0.0':0.12903397994630295,'Nageia_nankoensis_0.0':0.12903397994630295):0.011842463208514536):0.41879495279246703):1.2428391150153826,'Nageia_motleyi_0.0':1.8025105109626671):0.45425787161392295,'Nageia_wallichiana_0.0':2.25676838257659):2.74323161742341,'Nageia_hainanensis_5.0':0.0):0.07431742643820449):0.6617696685558601,((('Retrophyllum_comptonii_0.0':1.5415115813299296,('Retrophyllum_minus_0.0':1.515201471212404,'Retrophyllum_rospigliosii_0.0':1.515201471212404):0.026310110117525598):1.8199883577294351,'Retrophyllum_vitiense_0.0':3.3614999390593647):1.8385000609406354,'Retrophyllum_oxyphyllum_5.2':0.0):0.5360870949940644):0.7278409033301747,((((('Podocarpus_acutifolius_0.0':2.226884026182374,('Podocarpus_gnidioides_0.0':0.7295009410576522,(('Podocarpus_hallii_0.0':0.0010383749861600114,'Podocarpus_totara_0.0':0.0010383749861600114):0.22573660010255378,('Podocarpus_lawrencei_0.0':0.17799152735501622,'Podocarpus_nivalis_0.0':0.17799152735501622):0.04878344773369758):0.5027259659689384):1.497383085124722):1.0996371679919843,(((('Podocarpus_angustifolius_0.0':2.561280899580669,((((('Podocarpus_aristulatus_0.0':0.040935158836035934,'Podocarpus_ekmanii_0.0':0.040935158836035934):0.2893336991719081,'Podocarpus_purdieanus_0.0':0.33026885800794403):0.26574315116855274,'Podocarpus_urbanii_0.0':0.5960120091764968):0.16042519820121648,(((('Podocarpus_brasiliensis_0.0':0.07549144832497247,'Podocarpus_guatemalensis_0.0':0.07549144832497247):0.40301900610122715,'Podocarpus_coriaceus_0.0':0.4785104544261996):0.22062024009308173,('Podocarpus_costaricensis_0.0':0.4847316141318105,'Podocarpus_sellowii_0.0':0.4847316141318105):0.21439908038747085):0.030461219506103476,('Podocarpus_hispaniolensis_0.0':0.5372808247699152,('Podocarpus_matudae_0.0':0.38035780011299775,'Podocarpus_trinitensis_0.0':0.38035780011299775):0.1569230246569175):0.19231108925546958):0.026845293352328436):1.3356914004782285,('Podocarpus_celatus_0.0':0.04885313174789137,'Podocarpus_oleifolius_0.0':0.04885313174789137):2.0432754761080503):0.4691522917247273):0.48609461065294246,(('Podocarpus_capuronii_0.0':1.0196016671865098,'Podocarpus_madagascariensis_0.0':1.0196016671865098):0.783225898133298,(('Podocarpus_elongatus_0.0':0.42074204261591863,('Podocarpus_latifolius_0.0':0.3268642456859792,'Podocarpus_milanjianus_0.0':0.3268642456859792):0.09387779692993942):0.49392681880767497,'Podocarpus_henkelii_0.0':0.9146688614235936):0.8881587038962142):1.2445479449138037):0.13002318435609617,(('Podocarpus_lambertii_0.0':0.06800190294191641,('Podocarpus_parlatorei_0.0':0.016853138830913314,'Podocarpus_sprucei_0.0':0.016853138830913314):0.051148764111003095):1.8559696121577012,'Podocarpus_nubigenus_0.0':1.9239715150996175):1.2534271794900902):0.04000617130676831,('Podocarpus_salignus_0.0':1.857813087790746,'Podocarpus_smithii_0.0':1.857813087790746):1.35959177810573):0.10911632827788242):0.39347880582564176,'Podocarpus_witherdenensis_3.72':0.0):0.0718761635462708,'Podocarpus_cunninghamii_0.0':3.791876163546271):1.2218681843348564,((((('Podocarpus_affinis_0.0':0.4021409354077514,('Podocarpus_cf_0.0':0.38832323158952314,((('Podocarpus_chingianus_0.0':0.11502409253824385,'Podocarpus_pseudobracteatus_0.0':0.11502409253824385):0.26084126157757725,('Podocarpus_decipiens_0.0':0.06082254263078124,'Podocarpus_degeneri_0.0':0.06082254263078124):0.3150428114850399):0.005914383187233474,('Podocarpus_pallidus_0.0':0.05761448361047669,'Podocarpus_pilgeri_0.0':0.05761448361047669):0.32416525369257787):0.006543494286468554):0.013817703818228277):0.45718851536741945,((('Podocarpus_annamiensis_0.0':0.3250396954272508,('Podocarpus_bracteatus_0.0':0.06074123159690485,'Podocarpus_insularis_0.0':0.06074123159690485):0.26429846383034594):0.3311618725998933,((('Podocarpus_archboldii_0.0':0.16451207639803295,'Podocarpus_ledermannii_0.0':0.16451207639803295):0.19676069056941548,'Podocarpus_brevifolius_0.0':0.3612727669674484):0.2320190628997772,((('Podocarpus_brassii_0.0':0.3804028421440589,('Podocarpus_ramosii_0.0':0.01304793794661591,'Podocarpus_rubens_0.0':0.01304793794661591):0.367354904197443):0.11671851085867024,'Podocarpus_neriifolius_0.0':0.49712135300272914):0.034722558586674,'Podocarpus_crassigemmis_0.0':0.5318439115894031):0.06144791827782248):0.06290973815991852):0.1384178768884593,(('Podocarpus_costalis_0.0':0.5413335809719966,('Podocarpus_salomonensis_0.0':0.46160812638609205,('Podocarpus_spathoides_0.0':0.3030296163783125,'Podocarpus_teysmannii_0.0':0.3030296163783125):0.15857851000777956):0.07972545458590452):0.15452967186577415,(((('Podocarpus_deflexus_0.0':0.18779923940223334,'Podocarpus_thailandensis_0.0':0.18779923940223334):0.13270753786948222,('Podocarpus_macrophyllus_0.0':0.2880785066667829,'Podocarpus_subtropicalis_0.0':0.2880785066667829):0.03242827060493264):0.11732152781803618,'Podocarpus_nakaii_0.0':0.43782830508975173):0.17214840748375188,(('Podocarpus_fasciculus_0.0':0.035802768326626884,'Podocarpus_forrestii_0.0':0.035802768326626884):0.05297638964425425,'Podocarpus_gibbsiae_0.0':0.08877915797088114):0.5211975546026225):0.08588654026426712):0.0987561920778327):0.06471000585956743):0.1768766129745164,'Podocarpus_dispermus_0.0':1.0362060637496873):0.1534525346975415,(((((('Podocarpus_beecherae_0.0':0.020564901842263603,'Podocarpus_novae-caledoniae_0.0':0.020564901842263603):0.20292592652870511,'Podocarpus_sylvestris_0.0':0.22349082837096873):0.409354719491369,'Podocarpus_decumbens_0.0':0.6328455478623377):0.03720302127676067,('Podocarpus_grayae_0.0':0.3527961063725837,'Podocarpus_polyspermus_0.0':0.3527961063725837):0.3172524627665147):0.04711978411373596,'Podocarpus_longifoliolatus_0.0':0.7171683532528343):0.43607131138728183,((('Podocarpus_elatus_0.0':0.03674024679549902,'Podocarpus_polystachyus_0.0':0.03674024679549902):0.6397389285869679,'Podocarpus_rumphii_0.0':0.6764791753824669):0.35749350034273164,'Podocarpus_lucienii_0.0':1.0339726757251986):0.1192669889149176):0.036418933807112586):0.24885528866998485,('Podocarpus_drouynianus_0.0':0.7630088370921072,'Podocarpus_spinulosus_0.0':0.7630088370921072):0.6755050500251064):3.5752304607639136):1.4501836504431118):2.39189649713418,(((((('Dacrycarpus_cinctus_0.0':0.36326214745807084,('Dacrycarpus_compactus_0.0':0.2334064568455775,'Dacrycarpus_expansus_0.0':0.2334064568455775):0.12985569061249333):0.19150940390898186,('Dacrycarpus_imbricatus_0.0':0.37084647413004107,'Dacrycarpus_kinabaluensis_0.0':0.37084647413004107):0.18392507723701162):0.25924574496886954,'Dacrycarpus_vieillardii_0.0':0.8140172963359222):0.05115197571620589,'Dacrycarpus_dacrydioides_0.0':0.8651692720521281):5.134830727947872,'Dacrycarpus_puertae_6.0':0.0):0.2214521537689489,((((('Dacrydium_araucarioides_0.0':1.2086714898486088,(('Dacrydium_balansae_0.0':0.25973594010947637,'Dacrydium_nausoriense_0.0':0.25973594010947637):0.2699208699611015,(('Dacrydium_guillauminii_0.0':0.46319613838396356,('Dacrydium_lycopodioides_0.0':0.2981617817488445,'Dacrydium_x_0.0':0.2981617817488445):0.16503435663511906):0.005106126053829374,'Dacrydium_nidulum_0.0':0.46830226443779294):0.06135454563278492):0.679014679778031):0.473225912947018,(('Dacrydium_beccarii_0.0':0.21086115975400352,'Dacrydium_elatum_0.0':0.21086115975400352):1.0174950578240045,('Dacrydium_magnum_0.0':0.23228239500143588,'Dacrydium_xanthandrum_0.0':0.23228239500143588):0.9960738225765722):0.45354118521761877):1.0781635961957736,'Dacrydium_cupressinum_0.0':2.7600609989914004):1.41400214539193,'Dacrydium_rhomboideum_2.84':1.3340631443833306):0.24863921425044655,('Falcatifolium_eocenica_3.72':0.5739300336491646,(('Falcatifolium_falciforme_0.0':1.4296320275709846,'Falcatifolium_papuanum_0.0':1.4296320275709846):0.5908372022763253,'Falcatifolium_taxoides_0.0':2.02046922984731):2.273460803801855):0.12877232498461222):1.7987497951351719):2.6343723416894704):2.1225763479684012):2.0808215683177202,('Pheroshaera_microfolius_2.84':8.94818660357725,('Pherosphaera_fitzgeraldii_0.0':2.4085696124397633,'Pherosphaera_hookeriana_0.0':2.4085696124397633):9.379616991137487):1.2710358081672908):0.762868207596151,('Microcachrys_tetragona_0.0':4.07490531390696,'Microcacrhys_novaezelandia_2.84':1.2349053139069603):9.747185305433732):1.488916912448179,'Saxegothaea_conspicua_0.0':15.31100753178887):3.1383866696629177,((((('Halocarpus_bidwillii_0.0':0.5216239190828214,('Halocarpus_biformis_0.0':0.4426299924325631,'Halocarpus_kirkii_0.0':0.4426299924325631):0.07899392665025823):3.0730942282676854,'Halocarpus_highstedii_2.84':0.7547181473505069):9.649307434422491,((((('Prumnopitys_andina_0.0':2.306164018437728,'Prumnopitys_montana_0.0':2.306164018437728):1.0169756927533706,'Prumnopitys_taxifolia_0.0':3.3231397111910987):4.183727398753147,'Prumnopitys_ophiensis_6.0':1.5068671099442463):0.4345122325609738,(('Prumnopitys_ferruginea_0.0':2.5994779885877395,'Prumnopitys_ferruginoides_0.0':2.5994779885877395):1.6580414569023314,'Prumnopitys_ladei_0.0':4.257519445490071):3.6838598970151493):1.1172903288658524,('Sundacarpus_amarus_0.0':5.421043380680746,'Sundacarpus_anglica_4.86':0.5610433806807453):3.637626290690327):4.185355910401926):1.8114537248796765,((('Lagarostrobos_franklinii_0.0':3.782072142863472,'Lagarostrobos_marginatus_3.4':0.38207214286347213):6.7178131406286,('Manoao_colensoi_0.0':4.107598934575092,'Manoao_colensoi_fossil_3.5':0.6075989345750923):6.392286348916979):3.7001852656704184,'Parasitaxus_usta_0.0':14.20007054916249):0.855408757490185):1.38234459173729,(('Lepidothamnus_australis_12.0':2.7222612315858736,('Lepidothamnus_fonkii_0.0':3.3280516536177105,('Lepidothamnus_intermedius_0.0':1.6761432974674946,'Lepidothamnus_laxifolius_0.0':1.6761432974674946):1.651908356150216):11.394209577968162):0.35369113664641993,(('Phyllocladus_alpinus_0.0':1.2817697286653942,(('Phyllocladus_aspleniifolius_0.0':0.2610006801013087,('Phyllocladus_hypophyllus_0.0':0.1410767056381578,'Phyllocladus_trichomanoides_0.0':0.1410767056381578):0.11992397446315092):0.4770131045841872,'Phyllocladus_toatoa_0.0':0.7380137846854959):0.5437559439798982):2.226873564332246,'Phyllocladus_annulatus_3.3':0.20864329299764028):11.567309075234654):1.3618715301576714):2.0115703030618235):14.722908631889233,'Podocarp_sp_Permian_25.5':7.672302833341021):1.2490965875588245,(((((((('Agathis_alba_0.0':0.4069806449739916,'Agathis_palmerstonii_0.0':0.4069806449739916):0.8428447151733276,('Agathis_atropurpurea_0.0':0.06807781130263586,'Agathis_microstachya_0.0':0.06807781130263586):1.1817475488446834):0.5359327358878656,(((('Agathis_borneensis_0.0':0.570180445481427,'Agathis_lenticula_0.0':0.570180445481427):0.10199118339439395,(('Agathis_dammara_0.0':0.15584001507942008,'Agathis_labillardierei_0.0':0.15584001507942008):0.4186809630450394,('Agathis_endertii_0.0':0.512988332625803,'Agathis_philippinensis_0.0':0.512988332625803):0.061532645498656446):0.09765065075136148):0.6451249393217241,('Agathis_lanceolata_0.0':0.7765108030866177,(('Agathis_montana_0.0':0.7081402717147592,'Agathis_moorei_0.0':0.7081402717147592):0.04935424143616296,'Agathis_ovata_0.0':0.7574945131509222):0.019016289935695485):0.5407857651109274):0.001577570727832267,('Agathis_macrophylla_0.0':0.6037654834032659,('Agathis_obtusa_0.0':0.5581795446346035,('Agathis_silbae_0.0':0.03852720458359432,'Agathis_vitiensis_0.0':0.03852720458359432):0.5196523400510091):0.04558593876866235):0.7151086555221114):0.46688395710980757):1.2338143520035498,'Agathis_australis_0.0':3.0195724480387347):2.4804275519612653,'Agathis_vittata_5.5':0.0):0.36890481904649786,'Wollemia_nobilis_0.0':5.868904819046498):0.9552581907418967,((('Araucaria_angustifolia_0.0':0.5770573382920708,'Araucaria_araucana_0.0':0.5770573382920708):1.2689356227200745,('Araucaria_bidwillii_0.0':0.5392653691122677,'Araucaria_hunsteinii_0.0':0.5392653691122677):1.3067275918998775):3.322084377940455,((((((('Araucaria_bernieri_0.0':0.20331883612148333,'Araucaria_subulata_0.0':0.20331883612148333):0.07226432972565305,'Araucaria_schmidii_0.0':0.2755831658471364):0.1920883184445219,('Araucaria_humboldtensis_0.0':0.381584100734646,('Araucaria_laubenfelsii_0.0':0.12878461079249026,'Araucaria_rulei_0.0':0.12878461079249026):0.25279948994215573):0.08608738355701229):0.02544283388276153,(('Araucaria_biramulata_0.0':0.19916715243696914,'Araucaria_montana_0.0':0.19916715243696914):0.0733439889377831,'Araucaria_muelleri_0.0':0.27251114137475224):0.22060317679966757):0.1568800001687815,(('Araucaria_columnaris_0.0':0.22757922465897112,'Araucaria_nemorosa_0.0':0.22757922465897112):0.10641466058202104,'Araucaria_luxurians_0.0':0.33399388524099216):0.31600043310220916):0.13077649610334152,'Araucaria_scopulorum_0.0':0.7807708144465428):0.5800941946957188,('Araucaria_cunninghamii_0.0':0.3977337978666149,'Araucaria_heterophylla_0.0':0.3977337978666149):0.9631312112756467):3.807212329810339):1.656085670835794):21.25204129490082,'Araucaria_sp_19.0':9.076204304689213):6.345195116210633):2.636070378553356);(((('Abies_0.0':7.035426235588519,('Pseudolarix_0.0':6.491965334874745,'Tsuga_0.0':6.491965334874745):0.5434609007137734):3.9762577158706716,'Pinus_0.0':11.01168395145919):24.22240943811765,(((((('Amentotaxus_0.0':6.280708316666931,'Torreya_0.0':6.280708316666931):6.047953368895393,'Cephalotaxus_0.0':12.328661685562324):1.2518229186195438,'Austrotaxus_0.0':13.580484604181867):3.3583829633892694,'Austrohamia_minuta_16.0':0.9388675675711369):3.2381287960890113,(('Athrotaxis_0.0':12.429991217303629,('Juniperus_0.0':6.153355338553809,'Thuja_0.0':6.153355338553809):6.276635878749819):0.817402886714655,'Taiwania_0.0':13.247394104018284):6.9296022596418645):10.663205030789044,'Sciadopitys_0.0':30.840201394449192):4.39389199512765):0.6706422542188619,(((((((('Acmopyle_florinii_5.7':5.208899553531567,('Acmopyle_pancheri_0.0':3.89531507884235,'Acmopyle_sahniana_0.0':3.89531507884235):7.0135844746892175):0.6283663471181882,(((((((('Afrocarpus_dawei_0.0':0.0813283915729192,'Afrocarpus_usambarensis_0.0':0.0813283915729192):0.04203360606900418,'Afrocarpus_falcatus_0.0':0.12336199764192338):0.20766016852501532,'Afrocarpus_gracilior_0.0':0.3310221661669387):0.019792754498009713,'Afrocarpus_mannii_0.0':0.3508149206649484):4.663291822496803,(((('Nageia_fleuryi_0.0':0.5674186401643148,(('Nageia_formosensis_0.0':0.10932735038725172,'Nageia_nagi_0.0':0.10932735038725172):0.029544005845335092,'Nageia_nankoensis_0.0':0.1388713562325868):0.4285472839317279):0.8362761590329252,'Nageia_motleyi_0.0':1.40369479919724):0.9214064556795865,'Nageia_wallichiana_0.0':2.3251012548768264):2.6748987451231736,'Nageia_hainanensis_5.0':0.0):0.014106743161751645):0.6826384314390488,(((('Retrophyllum_comptonii_0.0':1.466561626743143,'Retrophyllum_minus_0.0':1.466561626743143):0.7990609231552475,'Retrophyllum_rospigliosii_0.0':2.2656225498983904):1.0718589994571048,'Retrophyllum_vitiense_0.0':3.3374815493554952):1.862518450644505,'Retrophyllum_oxyphyllum_5.2':0.0):0.49674517460080025):1.1125456375562806,((((('Podocarpus_acutifolius_0.0':2.2833858520472665,('Podocarpus_gnidioides_0.0':1.3912340176750428,((('Podocarpus_hallii_0.0':0.08954308899656854,'Podocarpus_totara_0.0':0.08954308899656854):0.200719010544272,'Podocarpus_lawrencei_0.0':0.29026209954084053):0.2801889993898015,'Podocarpus_nivalis_0.0':0.570451098930642):0.8207829187444008):0.8921518343722237):0.3600484305494165,(((('Podocarpus_angustifolius_0.0':1.9584198817894565,((((((('Podocarpus_aristulatus_0.0':0.20062333002355334,'Podocarpus_ekmanii_0.0':0.20062333002355334):0.10738304552022868,'Podocarpus_purdieanus_0.0':0.308006375543782):0.09036313881881447,'Podocarpus_urbanii_0.0':0.3983695143625965):0.2585548301039321,'Podocarpus_hispaniolensis_0.0':0.6569243444665286):0.053815715174485135,'Podocarpus_matudae_0.0':0.7107400596410137):0.06325311858367555,((('Podocarpus_brasiliensis_0.0':0.027306523788445426,'Podocarpus_guatemalensis_0.0':0.027306523788445426):0.4586613147161542,'Podocarpus_coriaceus_0.0':0.4859678385045996):0.2160608687236351,('Podocarpus_costaricensis_0.0':0.35579776306886784,'Podocarpus_sellowii_0.0':0.35579776306886784):0.3462309441593669):0.07196447099645453):0.8211597297383831,(('Podocarpus_celatus_0.0':0.06450836581238954,'Podocarpus_oleifolius_0.0':0.06450836581238954):0.4489459098917184,'Podocarpus_trinitensis_0.0':0.513454275704108):1.0816986322589646):0.36326697382638407):0.0624876708745814,(('Podocarpus_capuronii_0.0':0.7691036831666204,'Podocarpus_madagascariensis_0.0':0.7691036831666204):0.31461068975832085,((('Podocarpus_elongatus_0.0':0.15983731271721185,'Podocarpus_latifolius_0.0':0.15983731271721185):0.09190944639752446,'Podocarpus_milanjianus_0.0':0.2517467591147363):0.3303216666607487,'Podocarpus_henkelii_0.0':0.582068425775485):0.5016459471494562):0.9371931797390967):0.31190016422198497,(('Podocarpus_lambertii_0.0':0.16650744024532851,'Podocarpus_sprucei_0.0':0.16650744024532851):0.1231996140417154,'Podocarpus_parlatorei_0.0':0.2897070542870439):2.043100662598979):0.05219940798511358,('Podocarpus_nubigenus_0.0':1.985230414504416,('Podocarpus_salignus_0.0':1.4848202765846517,'Podocarpus_smithii_0.0':1.4848202765846517):0.5004101379197643):0.39977671036672047):0.2584271577255466):1.0765657174033172,'Podocarpus_witherdenensis_3.72':0.0):0.09071609632850475,'Podocarpus_cunninghamii_0.0':3.810716096328505):1.156044792723177,((((((((('Podocarpus_affinis_0.0':0.3055878510388932,(('Podocarpus_decipiens_0.0':0.05165471072313853,'Podocarpus_pilgeri_0.0':0.05165471072313853):0.14596461125188043,'Podocarpus_degeneri_0.0':0.19761932197501894):0.10796852906387425):0.13590541719870397,('Podocarpus_cf_0.0':0.21877257764715122,'Podocarpus_spathoides_0.0':0.21877257764715122):0.22272069059044594):0.05372292197761813,('Podocarpus_annamiensis_0.0':0.34602033998308707,('Podocarpus_pallidus_0.0':0.293272777750494,'Podocarpus_salomonensis_0.0':0.293272777750494):0.05274756223259308):0.14919585023212822):0.24317903780303923,('Podocarpus_costalis_0.0':0.6161057410496532,((('Podocarpus_deflexus_0.0':0.06412993430934169,'Podocarpus_subtropicalis_0.0':0.06412993430934169):0.09636696327486444,('Podocarpus_macrophyllus_0.0':0.14370560293933565,'Podocarpus_thailandensis_0.0':0.14370560293933565):0.016791294644870475):0.25424842609487275,((('Podocarpus_fasciculus_0.0':0.16198872115144086,('Podocarpus_forrestii_0.0':0.014324900430385815,'Podocarpus_gibbsiae_0.0':0.014324900430385815):0.14766382072105505):0.09528273299550943,'Podocarpus_nakaii_0.0':0.2572714541469503):0.1396728228005697,'Podocarpus_teysmannii_0.0':0.39694427694752):0.017801046731558856):0.20136041737057436):0.12228948696860131):0.05015969226364636,(('Podocarpus_archboldii_0.0':0.5273217463656497,((((('Podocarpus_bracteatus_0.0':0.058967147805450704,'Podocarpus_pseudobracteatus_0.0':0.058967147805450704):0.04226143858471097,'Podocarpus_insularis_0.0':0.10122858639016168):0.3038556342528527,'Podocarpus_neriifolius_0.0':0.4050842206430144):0.07220381176430479,'Podocarpus_crassigemmis_0.0':0.4772880324073192):0.03386521600554837,'Podocarpus_brevifolius_0.0':0.5111532484128676):0.01616849795278208):0.019089876477393464,('Podocarpus_brassii_0.0':0.4118977073546344,('Podocarpus_ramosii_0.0':0.08333541037818658,'Podocarpus_rubens_0.0':0.08333541037818658):0.3285622969764478):0.13451391548840874):0.24214329743885776):0.06685436963447389,('Podocarpus_chingianus_0.0':0.0020188668263803936,'Podocarpus_ledermannii_0.0':0.0020188668263803936):0.8533904230899944):0.22085509619654986,'Podocarpus_dispermus_0.0':1.0762643861129246):0.17976600949521093,((((('Podocarpus_beecherae_0.0':0.06458181121949848,'Podocarpus_sylvestris_0.0':0.06458181121949848):1.6322234356729026E-4,'Podocarpus_novae-caledoniae_0.0':0.06474503356306577):0.049585541852288875,'Podocarpus_decumbens_0.0':0.11433057541535464):0.7853175513816731,(('Podocarpus_grayae_0.0':0.589642655051022,'Podocarpus_longifoliolatus_0.0':0.589642655051022):0.1427888822533372,'Podocarpus_polyspermus_0.0':0.7324315373043592):0.1672165894926686):0.274749891541066,((('Podocarpus_elatus_0.0':0.010527482404759182,'Podocarpus_polystachyus_0.0':0.010527482404759182):0.38585290579046266,'Podocarpus_rumphii_0.0':0.39638038819522187):0.545099823080877,'Podocarpus_lucienii_0.0':0.9414802112760988):0.23291780706199494):0.0816323772700418):0.07318693298628265,('Podocarpus_drouynianus_0.0':0.7832109453151809,'Podocarpus_spinulosus_0.0':0.7832109453151809):0.5460063832792373):3.6375435604572637):1.842529923105399):2.435794465034788,(((((('Dacrycarpus_cinctus_0.0':0.33909053398116534,('Dacrycarpus_compactus_0.0':0.3096537736315524,'Dacrycarpus_expansus_0.0':0.3096537736315524):0.029436760349612956):0.06021819064257533,('Dacrycarpus_imbricatus_0.0':0.3704772794551394,'Dacrycarpus_kinabaluensis_0.0':0.3704772794551394):0.028831445168601255):0.8441824392764922,'Dacrycarpus_vieillardii_0.0':1.2434911639002328):0.0782001589560204,'Dacrycarpus_dacrydioides_0.0':1.3216913228562532):4.678308677143747,'Dacrycarpus_puertae_6.0':0.0):1.281663567791746,((((('Dacrydium_araucarioides_0.0':1.2711977274888282,(((('Dacrydium_balansae_0.0':0.04596189720384533,'Dacrydium_x_0.0':0.04596189720384533):0.04460815151956621,'Dacrydium_nausoriense_0.0':0.09057004872341154):0.4112812431732841,'Dacrydium_guillauminii_0.0':0.5018512918966956):0.21167509869958256,('Dacrydium_lycopodioides_0.0':0.2735867505756972,'Dacrydium_nidulum_0.0':0.2735867505756972):0.439939640020581):0.55767133689255):0.2428044192465988,(('Dacrydium_beccarii_0.0':0.17373864221019833,'Dacrydium_elatum_0.0':0.17373864221019833):1.0649584787362283,('Dacrydium_magnum_0.0':0.17190912051707458,'Dacrydium_xanthandrum_0.0':0.17190912051707458):1.066788000429352):0.2753050257890004):1.06465182358092,'Dacrydium_cupressinum_0.0':2.578653970316347):0.9627778901116852,'Dacrydium_rhomboideum_2.84':0.7014318604280323):0.6718094828154717,('Falcatifolium_eocenica_3.72':0.0,(('Falcatifolium_falciforme_0.0':1.7956672735392853,'Falcatifolium_papuanum_0.0':1.7956672735392853):0.2891335194077769,'Falcatifolium_taxoides_0.0':2.084800792947062):1.635199207052938):0.49324134324350366):3.068422224548242):1.963421709400123):2.2921806234578863):1.864496971396056,(('Pheroshaera_microfolius_2.84':0.0,'Pherosphaera_fitzgeraldii_0.0':2.84):0.2953901378697461,'Pherosphaera_hookeriana_0.0':3.135390137869746):10.266372734176066):0.47570510167581936,('Microcachrys_tetragona_0.0':4.599549982797112,'Microcacrhys_novaezelandia_2.84':1.759549982797112):9.277917990924518):1.349862850147856,'Saxegothaea_conspicua_0.0':15.227330823869487):3.1653222790222024,(((('Halocarpus_bidwillii_0.0':0.7670414317211299,('Halocarpus_biformis_0.0':0.4759299911750995,'Halocarpus_kirkii_0.0':0.4759299911750995):0.29111144054603044):3.7174429442985106,'Halocarpus_highstedii_2.84':1.6444843760196406):9.1966403884964,(('Lepidothamnus_australis_12.0':0.11629405655096114,(('Lepidothamnus_fonkii_0.0':1.696849337790875,'Lepidothamnus_intermedius_0.0':1.696849337790875):1.034930437778716,'Lepidothamnus_laxifolius_0.0':2.731779775569591):9.38451428098137):0.8617795961220907,(('Phyllocladus_alpinus_0.0':1.4204186214157766,((('Phyllocladus_aspleniifolius_0.0':0.4130094526179604,'Phyllocladus_trichomanoides_0.0':0.4130094526179604):0.00771063338719058,'Phyllocladus_toatoa_0.0':0.420720086005151):0.09363482759614516,'Phyllocladus_hypophyllus_0.0':0.5143549136012961):0.9060637078144804):2.5453126464017313,'Phyllocladus_annulatus_3.3':0.6657312678175078):9.012342384855543):0.7030511118429885):2.7938455310258252,(((('Lagarostrobos_franklinii_0.0':3.6355381482436617,'Lagarostrobos_marginatus_3.4':0.23553814824366182):6.331456496994024,('Manoao_colensoi_0.0':6.448894715206261,'Manoao_colensoi_fossil_3.5':2.9488947152062606):3.5180999300314246):4.147642978933401,'Parasitaxus_usta_0.0':14.114637624171086):1.127252843290897,(((('Prumnopitys_andina_0.0':1.5717820547413508,'Prumnopitys_taxifolia_0.0':1.5717820547413508):0.2625598338854036,'Prumnopitys_montana_0.0':1.8343418886267544):6.364733477794177,((('Prumnopitys_ferruginea_0.0':3.569023167809225,'Prumnopitys_ferruginoides_0.0':3.569023167809225):1.850264697100501,'Prumnopitys_ladei_0.0':5.419287864909726):0.7028470183592841,'Prumnopitys_ophiensis_6.0':0.1221348832690099):2.0769404831519216):0.6289264870115225,('Sundacarpus_amarus_0.0':4.86,'Sundacarpus_anglica_4.86':0.0):3.9680018534324537):6.4138886140295295):1.233079828079882):1.9176828073498235):9.474282734010288,'Podocarp_sp_Permian_25.5':2.366935836901977):6.349374198269903,((((((((('Agathis_alba_0.0':0.33060400683362795,'Agathis_palmerstonii_0.0':0.33060400683362795):0.4760138944940829,('Agathis_atropurpurea_0.0':0.1529973994493955,'Agathis_microstachya_0.0':0.1529973994493955):0.6536205018783153):0.42384152714413914,('Agathis_lanceolata_0.0':0.8936939399444528,('Agathis_montana_0.0':0.7803784481107651,('Agathis_moorei_0.0':0.773190067400268,'Agathis_ovata_0.0':0.773190067400268):0.0071883807104971):0.11331549183368772):0.3367654885273972):0.007439190399098461,(((('Agathis_borneensis_0.0':0.20935502732365208,'Agathis_endertii_0.0':0.20935502732365208):0.4400706738162946,(('Agathis_dammara_0.0':0.14361391693716347,'Agathis_labillardierei_0.0':0.14361391693716347):0.41176086226248493,'Agathis_philippinensis_0.0':0.5553747791996484):0.0940509219402983):0.05019541831112029,'Agathis_lenticula_0.0':0.699621119451067):0.36531689150007185,(('Agathis_macrophylla_0.0':0.12576815851909845,'Agathis_vitiensis_0.0':0.12576815851909845):0.262015939626995,('Agathis_obtusa_0.0':0.34255908693367426,'Agathis_silbae_0.0':0.34255908693367426):0.045225011212419175):0.6771539128050454):0.1729606079198096):1.1487175809605532,'Agathis_australis_0.0':2.3866161998315016):3.1133838001684984,'Agathis_vittata_5.5':0.0):0.23687468623038033,'Wollemia_nobilis_0.0':5.73687468623038):0.9103207163177407,((('Araucaria_angustifolia_0.0':0.4745020198967179,'Araucaria_araucana_0.0':0.4745020198967179):1.1666765102004022,('Araucaria_bidwillii_0.0':0.44453271444812265,'Araucaria_hunsteinii_0.0':0.44453271444812265):1.1966458156489974):2.450074218600796,(((((('Araucaria_bernieri_0.0':0.2645181771561058,('Araucaria_scopulorum_0.0':0.005372834977507701,'Araucaria_subulata_0.0':0.005372834977507701):0.25914534217859814):0.14507244190920576,'Araucaria_schmidii_0.0':0.4095906190653116):0.09235846420418437,'Araucaria_humboldtensis_0.0':0.5019490832694959):0.0026470064627882595,(('Araucaria_columnaris_0.0':0.21951492684740054,('Araucaria_luxurians_0.0':0.02110871879351427,'Araucaria_nemorosa_0.0':0.02110871879351427):0.19840620805388626):0.11185503725499985,('Araucaria_laubenfelsii_0.0':0.0676534296383572,'Araucaria_rulei_0.0':0.0676534296383572):0.2637165344640432):0.17322612562988382):0.0015950262549816463,(('Araucaria_biramulata_0.0':0.13561936418097137,'Araucaria_montana_0.0':0.13561936418097137):0.004672164115676142,'Araucaria_muelleri_0.0':0.1402915282966475):0.36589958769061837):0.791157410639941,('Araucaria_cunninghamii_0.0':0.4751770992079616,'Araucaria_heterophylla_0.0':0.4751770992079616):0.8221714274192453):2.793904222070709):2.555942653850205):12.352804597451879,'Araucaria_sp_19.0':0.0):15.21631003517188):1.6884256086238238);((('Abies_0.0':6.979596628599343,('Pseudolarix_0.0':6.355270287198878,'Tsuga_0.0':6.355270287198878):0.6243263414004652):3.4139547215866477,'Pinus_0.0':10.39355135018599):23.40230604981365,((((((((('Acmopyle_florinii_5.7':2.021124240264469,('Acmopyle_pancheri_0.0':3.309715303067138,'Acmopyle_sahniana_0.0':3.309715303067138):4.411408937197331):3.2128378260635664,((((((('Afrocarpus_dawei_0.0':0.010890160314892951,'Afrocarpus_usambarensis_0.0':0.010890160314892951):0.17101026975939954,'Afrocarpus_falcatus_0.0':0.1819004300742925):0.013598071944300516,('Afrocarpus_gracilior_0.0':0.06650478424169803,'Afrocarpus_mannii_0.0':0.06650478424169803):0.12899371777689497):4.850124034034444,(((('Nageia_fleuryi_0.0':0.2942310949393762,(('Nageia_formosensis_0.0':0.09552827788834173,'Nageia_nagi_0.0':0.09552827788834173):0.11600594751482718,'Nageia_nankoensis_0.0':0.2115342254031689):0.08269686953620731):0.5794630071493658,'Nageia_motleyi_0.0':0.8736941020887421):1.0629472336725048,'Nageia_wallichiana_0.0':1.9366413357612469):3.063358664238753,'Nageia_hainanensis_5.0':0.0):0.045622536053036455):0.2732872700137374,(((('Retrophyllum_comptonii_0.0':1.377331224885631,'Retrophyllum_minus_0.0':1.377331224885631):0.2174688355083847,'Retrophyllum_rospigliosii_0.0':1.5948000603940158):1.0023091991404196,'Retrophyllum_vitiense_0.0':2.5971092595344354):2.602890740465565,'Retrophyllum_oxyphyllum_5.2':0.0):0.1189098060667737):1.0692148715780148,((((('Podocarpus_acutifolius_0.0':2.006811075575451,('Podocarpus_gnidioides_0.0':1.5199064504140236,((('Podocarpus_hallii_0.0':0.006267799857087484,'Podocarpus_totara_0.0':0.006267799857087484):0.23193135761829592,'Podocarpus_nivalis_0.0':0.2381991574753834):0.05449482785935855,'Podocarpus_lawrencei_0.0':0.29269398533474195):1.2272124650792817):0.4869046251614275):0.8443768198335095,(((('Podocarpus_angustifolius_0.0':2.0010717095662827,(((((('Podocarpus_aristulatus_0.0':0.03044466705085546,'Podocarpus_ekmanii_0.0':0.03044466705085546):0.26296120832540887,'Podocarpus_purdieanus_0.0':0.29340587537626434):0.30778835277008226,'Podocarpus_urbanii_0.0':0.6011942281463466):0.1920706387163521,(((('Podocarpus_brasiliensis_0.0':0.014624342081362094,'Podocarpus_guatemalensis_0.0':0.014624342081362094):0.46442587410443625,'Podocarpus_coriaceus_0.0':0.47905021618579835):0.14317683172702944,('Podocarpus_costaricensis_0.0':0.18304265010737295,'Podocarpus_sellowii_0.0':0.18304265010737295):0.4391843978054548):0.0681494722520366,'Podocarpus_matudae_0.0':0.6903765201648644):0.10288834669783431):0.0478389040915681,('Podocarpus_hispaniolensis_0.0':0.6122323336626418,'Podocarpus_trinitensis_0.0':0.6122323336626418):0.22887143729162496):0.7946663519238855,('Podocarpus_celatus_0.0':0.22005514008975754,'Podocarpus_oleifolius_0.0':0.22005514008975754):1.4157149827883948):0.3653015866881304):0.29117924829266073,(('Podocarpus_capuronii_0.0':0.7030855947650108,'Podocarpus_madagascariensis_0.0':0.7030855947650108):0.4347585849816238,(('Podocarpus_elongatus_0.0':0.3072278295837832,('Podocarpus_latifolius_0.0':0.2270694459493958,'Podocarpus_milanjianus_0.0':0.2270694459493958):0.0801583836343874):0.2892702784111408,'Podocarpus_henkelii_0.0':0.596498107994924):0.5413460717517106):1.1544067781123089):0.337282190238144,(('Podocarpus_lambertii_0.0':0.2685951159908393,('Podocarpus_parlatorei_0.0':0.16908937203394053,'Podocarpus_sprucei_0.0':0.16908937203394053):0.09950574395689876):2.1248070364969287,'Podocarpus_nubigenus_0.0':2.393402152487768):0.23613099560931916):0.12197692707247842,('Podocarpus_salignus_0.0':1.734510808337957,'Podocarpus_smithii_0.0':1.734510808337957):1.0169992668316088):0.09967782023939487):0.8688121045910395,'Podocarpus_witherdenensis_3.72':0.0):0.031855210534733835,'Podocarpus_cunninghamii_0.0':3.751855210534734):0.48703190230869575,(((((((((('Podocarpus_affinis_0.0':0.33476078560131006,('Podocarpus_cf_0.0':0.046419056398185755,'Podocarpus_spathoides_0.0':0.046419056398185755):0.2883417292031243):0.11999950228235329,'Podocarpus_salomonensis_0.0':0.45476028788366335):0.2222209184433746,('Podocarpus_annamiensis_0.0':0.35746646190141534,(('Podocarpus_degeneri_0.0':0.10812208295177866,'Podocarpus_pilgeri_0.0':0.10812208295177866):0.15618287693182653,'Podocarpus_pallidus_0.0':0.2643049598836052):0.09316150201781015):0.3195147444256226):0.02611438209740935,(((('Podocarpus_costalis_0.0':0.06721516390683528,'Podocarpus_nakaii_0.0':0.06721516390683528):0.014569689810125783,'Podocarpus_gibbsiae_0.0':0.08178485371696106):0.45277271230535354,'Podocarpus_teysmannii_0.0':0.5345575660223146):0.1000146695174492,((('Podocarpus_deflexus_0.0':0.16502387846191635,('Podocarpus_subtropicalis_0.0':0.09003753464634899,'Podocarpus_thailandensis_0.0':0.09003753464634899):0.07498634381556736):0.03364259803991029,'Podocarpus_macrophyllus_0.0':0.19866647650182664):0.3415491841405456,('Podocarpus_fasciculus_0.0':0.09235937192854529,'Podocarpus_forrestii_0.0':0.09235937192854529):0.447856288713827):0.09435657489739158):0.06852335288468347):0.06026261476670858,'Podocarpus_decipiens_0.0':0.7633582031911559):0.10489008453985127,((('Podocarpus_archboldii_0.0':0.6209312028894938,('Podocarpus_brassii_0.0':0.3970095030381489,('Podocarpus_ramosii_0.0':0.10393775327002729,'Podocarpus_rubens_0.0':0.10393775327002729):0.2930717497681216):0.22392169985134486):0.06485136382853685,(((('Podocarpus_bracteatus_0.0':0.04991723593415504,'Podocarpus_insularis_0.0':0.04991723593415504):0.07411504879176126,'Podocarpus_pseudobracteatus_0.0':0.1240322847259163):0.4575782727649724,'Podocarpus_brevifolius_0.0':0.5816105574908887):0.008652923035042948,'Podocarpus_neriifolius_0.0':0.5902634805259317):0.09551908619209892):0.11575472244835272,'Podocarpus_ledermannii_0.0':0.8015372891663833):0.06671099856462381):0.058802262386424275,('Podocarpus_chingianus_0.0':0.23382808547493023,'Podocarpus_crassigemmis_0.0':0.23382808547493023):0.6932224646425011):0.2102482992916549,'Podocarpus_dispermus_0.0':1.1372988494090863):0.35720907927502354,(((((('Podocarpus_beecherae_0.0':0.0796825337793484,'Podocarpus_novae-caledoniae_0.0':0.0796825337793484):0.06380999383488091,'Podocarpus_sylvestris_0.0':0.14349252761422931):0.030269541062551947,'Podocarpus_decumbens_0.0':0.17376206867678126):0.7577931788790221,('Podocarpus_longifoliolatus_0.0':0.8219598496968663,'Podocarpus_polyspermus_0.0':0.8219598496968663):0.10959539785893702):0.11512464180785531,'Podocarpus_grayae_0.0':1.0466798893636586):0.3106733147238461,((('Podocarpus_elatus_0.0':0.05106699745355928,'Podocarpus_polystachyus_0.0':0.05106699745355928):0.5837332491721255,'Podocarpus_rumphii_0.0':0.6348002466256848):0.273597839165556,'Podocarpus_lucienii_0.0':0.9083980857912408):0.4489551182962639):0.13715472459660516):0.0904053142333976,('Podocarpus_drouynianus_0.0':0.4771730259297094,'Podocarpus_spinulosus_0.0':0.4771730259297094):1.1077402169877981):2.653973869925922):2.149237564801359):1.8436463771670217,((((((('Dacrycarpus_cinctus_0.0':0.20126439062090132,'Dacrycarpus_compactus_0.0':0.20126439062090132):0.013087162542203351,'Dacrycarpus_expansus_0.0':0.21435155316310467):0.21469869571228006,('Dacrycarpus_imbricatus_0.0':0.2707889365637056,'Dacrycarpus_kinabaluensis_0.0':0.2707889365637056):0.15826131231167911):0.2188569152934095,'Dacrycarpus_vieillardii_0.0':0.6479071641687942):0.7521828952859754,'Dacrycarpus_dacrydioides_0.0':1.4000900594547696):4.59990994054523,'Dacrycarpus_puertae_6.0':0.0):0.20761247869569655,(((('Dacrydium_araucarioides_0.0':1.4643175994472917,(((('Dacrydium_balansae_0.0':0.11098573430734676,'Dacrydium_lycopodioides_0.0':0.11098573430734676):0.12078528935595884,(('Dacrydium_nausoriense_0.0':0.20332768523780478,'Dacrydium_nidulum_0.0':0.20332768523780478):0.0026209912796324453,'Dacrydium_x_0.0':0.20594867651743723):0.02582234714586837):0.17540779376857896,'Dacrydium_guillauminii_0.0':0.40717881743188455):0.8483606930277364,(('Dacrydium_beccarii_0.0':0.16899852483334232,'Dacrydium_elatum_0.0':0.16899852483334232):0.7236942339235756,('Dacrydium_magnum_0.0':0.02905574322901056,'Dacrydium_xanthandrum_0.0':0.02905574322901056):0.8636370155279073):0.3628467517027031):0.2087780889876707):0.8725206424582872,'Dacrydium_cupressinum_0.0':2.336838241905579):0.503161758094421,'Dacrydium_rhomboideum_2.84':0.0):0.9371044539020672,('Falcatifolium_eocenica_3.72':0.0,('Falcatifolium_falciforme_0.0':1.9376219726798878,('Falcatifolium_papuanum_0.0':1.7463312594601004,'Falcatifolium_taxoides_0.0':1.7463312594601004):0.1912907132197874):1.7823780273201124):0.057104453902066865):2.4305080247936295):2.024158576116114):2.7021910115162253):1.6403698249066814,('Pheroshaera_microfolius_2.84':0.1797733188532611,('Pherosphaera_fitzgeraldii_0.0':2.7409386160262925,'Pherosphaera_hookeriana_0.0':2.7409386160262925):0.27883470282696843):9.554558572381456):0.4840033385800542,('Microcachrys_tetragona_0.0':5.546900068450766,'Microcacrhys_novaezelandia_2.84':2.706900068450766):7.511435161364005):1.1037761245392534,'Saxegothaea_conspicua_0.0':14.162111354354025):2.441865949774755,(((((('Halocarpus_bidwillii_0.0':0.33787741378312314,'Halocarpus_biformis_0.0':0.33787741378312314):0.7469385899550238,'Halocarpus_kirkii_0.0':1.084816003738147):5.231569015695801,'Halocarpus_highstedii_2.84':3.4763850194339474):5.667705278737663,((('Prumnopitys_andina_0.0':3.997311738330398,('Prumnopitys_montana_0.0':1.7941603348697752,'Prumnopitys_taxifolia_0.0':1.7941603348697752):2.2031514034606228):3.4372893147334946,((('Prumnopitys_ferruginea_0.0':3.2283173587421965,'Prumnopitys_ferruginoides_0.0':3.2283173587421965):1.296031339591349,'Prumnopitys_ladei_0.0':4.5243486983335455):1.4756513016664545,'Prumnopitys_ophiensis_6.0':0.0):1.4346010530638926):1.0280964221396198,('Sundacarpus_amarus_0.0':5.305807395367717,'Sundacarpus_anglica_4.86':0.44580739536771663):3.1568900798357955):3.5213928229680977):1.6803239892334947,((('Lagarostrobos_franklinii_0.0':3.4,'Lagarostrobos_marginatus_3.4':0.0):5.628535335872037,('Manoao_colensoi_0.0':3.5,'Manoao_colensoi_fossil_3.5':0.0):5.5285353358720375):3.5363382238648207,'Parasitaxus_usta_0.0':12.564873559736858):1.0995407276682467):1.2629971059282976,(('Lepidothamnus_australis_12.0':0.17561949009112787,(('Lepidothamnus_fonkii_0.0':2.793785423777865,'Lepidothamnus_laxifolius_0.0':2.793785423777865):0.41519835063532984,'Lepidothamnus_intermedius_0.0':3.208983774413195):8.966635715677933):0.2888549469664152,(((('Phyllocladus_alpinus_0.0':0.3775922258623534,('Phyllocladus_aspleniifolius_0.0':0.14369323250564928,'Phyllocladus_trichomanoides_0.0':0.14369323250564928):0.23389899335670414):0.05681355175635461,'Phyllocladus_toatoa_0.0':0.434405777618708):0.24940940705393488,'Phyllocladus_hypophyllus_0.0':0.6838151846726429):2.616184815327357,'Phyllocladus_annulatus_3.3':0.0):9.164474437057542):2.4629369562758594):1.676565910795377):9.928774764184254,'Podocarp_sp_Permian_25.5':1.0327520683130338):4.8528569291223285,(((((((((('Agathis_alba_0.0':0.7361614507050147,'Agathis_palmerstonii_0.0':0.7361614507050147):0.25758585499444286,('Agathis_atropurpurea_0.0':0.016093731213882773,'Agathis_microstachya_0.0':0.016093731213882773):0.9776535744855748):0.18379616774494878,'Agathis_lenticula_0.0':1.1775434734444064):0.016393156140468212,('Agathis_lanceolata_0.0':0.6812552501361544,('Agathis_montana_0.0':0.6326500173899108,('Agathis_moorei_0.0':0.5805226365228662,'Agathis_ovata_0.0':0.5805226365228662):0.052127380867044604):0.04860523274624362):0.5126813794487202):0.01911227088536993,((('Agathis_borneensis_0.0':0.5521230535521159,'Agathis_endertii_0.0':0.5521230535521159):0.017404492520592063,(('Agathis_dammara_0.0':0.2912266076279246,'Agathis_labillardierei_0.0':0.2912266076279246):0.07554285502934394,'Agathis_philippinensis_0.0':0.36676946265726856):0.20275808341543938):0.6248522739295069,(('Agathis_macrophylla_0.0':0.3235516214398574,'Agathis_silbae_0.0':0.3235516214398574):0.1547230507737098,('Agathis_obtusa_0.0':0.10397511177808988,'Agathis_vitiensis_0.0':0.10397511177808988):0.3742995604354773):0.7161051477886478):0.01866908046802962):1.398310908960694,'Agathis_australis_0.0':2.6113598094309385):2.8886401905690615,'Agathis_vittata_5.5':0.0):0.02468542773395921,'Wollemia_nobilis_0.0':5.524685427733959):0.4787653251013957,((('Araucaria_angustifolia_0.0':0.41832056235996384,'Araucaria_araucana_0.0':0.41832056235996384):1.2570415547934126,('Araucaria_bidwillii_0.0':0.5938677704335628,'Araucaria_hunsteinii_0.0':0.5938677704335628):1.0814943467198135):1.8579891433549813,((((('Araucaria_bernieri_0.0':0.1762594783408054,'Araucaria_subulata_0.0':0.1762594783408054):0.04660798309052161,('Araucaria_schmidii_0.0':0.11799594528496085,'Araucaria_scopulorum_0.0':0.11799594528496085):0.10487151614636617):0.30376468456897826,(('Araucaria_columnaris_0.0':0.1660540532981777,'Araucaria_luxurians_0.0':0.1660540532981777):0.034081728787026755,'Araucaria_nemorosa_0.0':0.20013578208520447):0.32649636391510084):0.0031019503680971283,(((('Araucaria_biramulata_0.0':0.08196718903355815,'Araucaria_montana_0.0':0.08196718903355815):0.006840324863432459,'Araucaria_muelleri_0.0':0.08880751389699061):0.18461567547029578,('Araucaria_laubenfelsii_0.0':0.1692462036158953,'Araucaria_rulei_0.0':0.1692462036158953):0.10417698575139109):0.04712783226426104,'Araucaria_humboldtensis_0.0':0.3205510216315474):0.209183074736855):0.5424833833923176,('Araucaria_cunninghamii_0.0':0.2810461381909952,'Araucaria_heterophylla_0.0':0.2810461381909952):0.7911713415697248):2.4611337807476374):2.470099492326997):14.284561463766373,'Araucaria_sp_19.0':1.2880122166017287):11.097596780833634):2.219921869465182,(((((('Amentotaxus_0.0':4.640982986191283,'Torreya_0.0':4.640982986191283):6.168946156254872,'Cephalotaxus_0.0':10.809929142446155):2.580664152791,'Austrotaxus_0.0':13.390593295237155):5.068012954870666,(('Athrotaxis_0.0':11.384921026514526,'Taiwania_0.0':11.384921026514526):0.8536466555035052,('Juniperus_0.0':6.015398159523204,'Thuja_0.0':6.015398159523204):6.223169522494827):6.220038568089789):0.5549589773654731,'Austrohamia_minuta_16.0':3.0135652274732934):9.991960820206806,'Sciadopitys_0.0':29.0055260476801):4.600004819220445):0.1903265330990962);(((('Abies_0.0':7.031335986730526,('Pseudolarix_0.0':6.166293774413648,'Tsuga_0.0':6.166293774413648):0.8650422123168777):3.449436602145446,'Pinus_0.0':10.480772588875972):23.761450047814257,((((('Amentotaxus_0.0':4.242282560372462,'Torreya_0.0':4.242282560372462):7.8322416569976605,'Cephalotaxus_0.0':12.074524217370122):1.7997664615105045,'Austrotaxus_0.0':13.874290678880627):6.215858170469108,((('Athrotaxis_0.0':12.406846263053602,('Juniperus_0.0':7.473314178184371,'Thuja_0.0':7.473314178184371):4.933532084869231):0.49495892331030333,'Taiwania_0.0':12.901805186363905):5.594060203839717,'Austrohamia_minuta_16.0':2.4958653902036225):1.5942834591461121):9.621890703599892,'Sciadopitys_0.0':29.712039552949626):4.530183083740603):1.2748307287071512,(((((((('Acmopyle_florinii_5.7':0.31240203942051714,('Acmopyle_pancheri_0.0':2.9341625270061713,'Acmopyle_sahniana_0.0':2.9341625270061713):3.078239512414346):5.087482145860407,((((((('Afrocarpus_dawei_0.0':0.16084242083668565,'Afrocarpus_usambarensis_0.0':0.16084242083668565):0.07394584852210412,'Afrocarpus_falcatus_0.0':0.23478826935878977):0.1457620213030893,('Afrocarpus_gracilior_0.0':0.13732481456606357,'Afrocarpus_mannii_0.0':0.13732481456606357):0.2432254760958155):4.680746863316475,(((('Nageia_fleuryi_0.0':0.529072414912979,(('Nageia_formosensis_0.0':0.03552598092562442,'Nageia_nagi_0.0':0.03552598092562442):0.3878795448619212,'Nageia_nankoensis_0.0':0.42340552578754564):0.10566688912543332):0.889711813475658,'Nageia_motleyi_0.0':1.418784228388637):1.3351534215194265,'Nageia_wallichiana_0.0':2.7539376499080634):2.2460623500919366,'Nageia_hainanensis_5.0':0.0):0.061297153978354224):0.6340830233398416,(((('Retrophyllum_comptonii_0.0':1.523743052432011,'Retrophyllum_minus_0.0':1.523743052432011):1.1512766183027126,'Retrophyllum_vitiense_0.0':2.6750196707347236):0.9325793077468818,'Retrophyllum_rospigliosii_0.0':3.6075989784816054):1.6881630935373417,'Retrophyllum_oxyphyllum_5.2':0.09576207201894693):0.3996181052992487):0.6924800036361631,((((('Podocarpus_acutifolius_0.0':2.0327553865997756,('Podocarpus_gnidioides_0.0':0.9295343279311452,(('Podocarpus_hallii_0.0':0.2137321134954752,'Podocarpus_totara_0.0':0.2137321134954752):0.282873304509097,('Podocarpus_lawrencei_0.0':0.49
[truncated: 1,331,824 more chars]
