# Supplementary material for: Detailed Seed Cone Morpho-Anatomy Provides New Insights into Seed Cone Origin and Evolution of Podocarpaceae; Podocarpoid and Dacrydioid Clades
Source: Plants (Basel). 2023 Nov 19;12(22):3903. doi: 10.3390/plants12223903 (PMC10674377; doi:10.3390/plants12223903)
Supplement: Supplementary file 1 [file plants-12-03903-s001.zip › Podocarp phylogeny]

(((((((((((((((((Podocarpus_nakaii_0.0:0.445819,(Podocarpus_deflexus_0.0:0.25229,((Podocarpus_macrophyllus_0.0:0.120219,Podocarpus_subtropicalis_0.0:0.120219):0.053074,Podocarpus_neglectus_0.0:0.173293):0.078997):0.193529):0.169037,((Podocarpus_fasciculus_0.0:0.116042,Podocarpus_forrestii_0.0:0.116042):0.117859,Podocarpus_gibbsiae_0.0:0.233901):0.380955):0.152896,Podocarpus_costalis_0.0:0.767752):0.098369,((Podocarpus_confertus_0.0:0.420397,Podocarpus_salomoniensis_0.0:0.420397):0.204582,(Podocarpus_spathoides_0.0:0.326297,Podocarpus_teysmannii_0.0:0.326297):0.298681):0.241142):0.16204,((Podocarpus_annamiensis_0.0:0.285326,Podocarpus_pallidus_0.0:0.285326):0.26714,(((Podocarpus_bracteatus_0.0:0.062693,Podocarpus_pseudobracteatus_0.0:0.062693):0.107762,Podocarpus_insularis_0.0:0.170455):0.345263,((Podocarpus_decipiens_0.0:0.081237,Podocarpus_degeneri_0.0:0.081237):0.118674,Podocarpus_pilgeri_0.0:0.19991):0.315808):0.036748):0.475696):0.179616,(((((Podocarpus_archboldii_0.0:0.107336,Podocarpus_ledermannii_0.0:0.107336):0.324213,Podocarpus_crassigemma_0.0:0.431549):0.295501,(Podocarpus_ramosii_0.0:0.245443,Podocarpus_rubens_0.0:0.245443):0.481606):0.05826,Podocarpus_brevifolius_0.0:0.78531):0.126273,Podocarpus_neriifolius_0.0:0.911583):0.296195):0.302443,Podocarpus_brassii_0.0:1.51022):0.508421,((((((Podocarpus_beecherae_0.0:0.066447,Podocarpus_novae-caledoniae_0.0:0.066447):0.153496,Podocarpus_sylvestris_0.0:0.219943):0.579254,Podocarpus_polyspermus_0.0:0.799197):0.322155,(Podocarpus_grayae_0.0:0.709438,Podocarpus_longifoliolatus_0.0:0.709438):0.411915):0.67626,(((Podocarpus_elatus_0.0:0.0712,Podocarpus_polystachyus_0.0:0.0712):0.476537,Podocarpus_rumphii_0.0:0.547737):0.668308,Podocarpus_lucienii_0.0:1.216044):0.581568):0.048803,(Podocarpus_decumbens_0.0:0.857204,Podocarpus_dispermus_0.0:0.857204):0.989212):0.172225):0.376974,(Podocarpus_chingianus_0.0:1.416974,(Podocarpus_drouynianus_0.0:0.946557,Podocarpus_spinulosus_0.0:0.946557):0.470417):0.978641):3.345388,((Podocarpus_acutifolius_0.0:2.305332,(Podocarpus_gnidioides_0.0:1.065924,((Podocarpus_laetus_0.0:0.081741,Podocarpus_totara_0.0:0.081741):0.480569,(Podocarpus_lawrencei_0.0:0.258735,Podocarpus_nivalis_0.0:0.258735):0.303575):0.503614):1.239407):1.266571,(((Podocarpus_angustifolius_0.0:2.175999,(((((Podocarpus_aristulatus_0.0:0.102027,Podocarpus_ekmanii_0.0:0.102027):0.252966,Podocarpus_purdieanus_0.0:0.354993):0.195102,Podocarpus_urbanii_0.0:0.550095):0.602011,((((Podocarpus_brasiliensis_0.0:0.134522,Podocarpus_guatemalensis_0.0:0.134522):0.393329,Podocarpus_coriaceus_0.0:0.527851):0.25458,(Podocarpus_costaricensis_0.0:0.350966,Podocarpus_sellowii_0.0:0.350966):0.431465):0.252754,((Podocarpus_hispaniolensis_0.0:0.444145,Podocarpus_trinitensis_0.0:0.444145):0.260988,Podocarpus_matudae_0.0:0.705133):0.330052):0.116921):0.675722,(Podocarpus_celatus_0.0:0.140052,Podocarpus_oleifolius_0.0:0.140052):1.687776):0.348171):0.618446,(Podocarpus_salignus_0.0:1.68801,Podocarpus_smithii_0.0:1.68801):1.106435):0.29051,((((Podocarpus_capuronii_0.0:0.657199,Podocarpus_madagascariensis_0.0:0.657199):0.925065,((Podocarpus_elongatus_0.0:0.55771,(Podocarpus_latifolius_0.0:0.31969,Podocarpus_milanjianus_0.0:0.31969):0.23802):0.477193,Podocarpus_henkelii_0.0:1.034902):0.547361):0.998399,(Podocarpus_lambertii_0.0:0.334887,(Podocarpus_parlatorei_0.0:0.09752,Podocarpus_sprucei_0.0:0.09752):0.237367):2.245775):0.329902,Podocarpus_nubigenus_0.0:2.910564):0.174391):0.486947):2.169101):1.985625,(((((Afrocarpus_dawei_0.0:0.066079,Afrocarpus_usambarensis_0.0:0.066079):0.137775,Afrocarpus_falcatus_0.0:0.203853):0.229422,(Afrocarpus_gracilior_0.0:0.197199,Afrocarpus_mannii_0.0:0.197199):0.236076):4.93282,(((Nageia_formosensis_0.0:0.076604,Nageia_fleuryi_0.0:0.076604):0.204583,Nageia_nagi_0.0:0.281187):2.093538,(Nageia_motleyi_0.0:1.360057,Nageia_wallichiana_0.0:1.360057):1.014668):2.991371):0.957909,((Retrophyllum_minus_0.0:2.721841,Retrophyllum_vitiense_0.0:2.721841):0.678018,Retrophyllum_rospigliosii_0.0:3.399859):2.924145):1.402624):2.462614,((((Dacrycarpus_cinctus_0.0:0.36247,(Dacrycarpus_compactus_0.0:0.109348,Dacrycarpus_expansus_0.0:0.109348):0.253122):0.320721,(Dacrycarpus_imbricatus_0.0:0.345116,Dacrycarpus_kinabaluensis_0.0:0.345116):0.338075):0.955878,(Dacrycarpus_dacrydioides_0.0:1.062495,Dacrycarpus_vieillardii_0.0:1.062495):0.576575):6.367602,(((((Dacrydium_araucarioides_0.0:0.540494,Dacrydium_nidulum_0.0:0.540494):0.530576,((Dacrydium_balansae_0.0:0.350834,Dacrydium_nausoriense_0.0:0.350834):0.399553,(Dacrydium_guillauminii_0.0:0.302804,Dacrydium_lycopodioides_0.0:0.302804):0.447583):0.320682):0.826775,((Dacrydium_beccarii_0.0:0.15865,Dacrydium_elatum_0.0:0.15865):0.943311,(Dacrydium_magnum_0.0:0.081526,Dacrydium_xanthandrum_0.0:0.081526):1.020435):0.795884):0.798401,Dacrydium_cupressinum_0.0:2.696246):2.407243,(Falcatifolium_falciforme_0.0:2.339156,(Falcatifolium_papuanum_0.0:1.848513,Falcatifolium_taxoides_0.0:1.848513):0.490643):2.764334):2.903182):2.182571):2.239539,(Acmopyle_pancheri_0.0:3.628468,Acmopyle_sahniana_0.0:3.628468):8.800314):1.776997,(Pherosphaera_fitzgeraldii_0.0:2.155918,Pherosphaera_hookeriana_0.0:2.155918):12.04986):1.579414,Microcachrys_tetragona_0.0:15.785193):1.986909,Saxegothaea_conspicua_0.0:17.772102):3.004536,((((((Prumnopitys_andina_0.0:2.579267,(Prumnopitys_montana_0.0:1.503251,Prumnopitys_taxifolia_0.0:1.503251):1.076016):5.903531,((Pectinopitys_ferruginea_0.0:2.436128,Pectinopitys_ferruginoides_0.0:2.436128):1.99503,Pectinopitys_ladei_0.0:4.431157):4.051641):1.231469,Sundacarpus_amarus_0.0:9.714267):5.34653,(Parasitaxus_usta_0.0:12.405391,(Lagarostrobos_franklinii_0.0:8.494501,Manoao_colensoi_0.0:8.494501):3.91089):2.655406):1.223385,((Halocarpus_bidwillii_0.0:0.403826,Halocarpus_kirkii_0.0:0.403826):0.347158,Halocarpus_biformis_0.0:0.750983):15.533199):1.630873,(((Phyllocladus_trichomanoides_var_alpinus_0.0:0.432877,Phyllocladus_hypophyllus_0.0:0.432877):0.898909,(Phyllocladus_aspleniifolius_0.0:0.248614,(Phyllocladus_toatoa_0.0:0.117653,Phyllocladus_trichomanoides_0.0:0.117653):0.130961):1.083172):13.121074,(Lepidothamnus_fonkii_0.0:3.297491,(Lepidothamnus_intermedius_0.0:2.05825,Lepidothamnus_laxifolius_0.0:2.05825):1.239241):11.155369):3.462195):2.861583);
